# Supplementary material for: CRISPR-resolved virus-host interactions in a municipal landfill include non-specific viruses, hyper-targeted viral populations, and interviral conflicts
Source: Sci Rep. 2023 Apr 5;13:5611. doi: 10.1038/s41598-023-32078-6 (PMC10076291; doi:10.1038/s41598-023-32078-6)
Supplement: Supplementary file 2 — Supplementary Information 2. [file 41598_2023_32078_MOESM2_ESM.xlsx]

## Sheet: Table S2
Supplemental Table S2: Host MAGs and predicted viral elements included in the 2016 host to 2016 viruses network, including number of spacer matches and coverages for both partners.
Host ID	Host name in network	Virus	Number of spacer to protospacer matches	Host coverage	Virus coverage
SO_2016_LW2_3	LW2_3_Acholeplasmataceae_A	VIRSorter_scaffold12506_LW138R_2016-cat_2	48	152.296	9.23728
SO_2016_LW2_3	LW2_3_Acholeplasmataceae_A	VIRSorter_scaffold14795_PH3_Jul20_2016-cat_2	35	152.296	13.403
SO_2016_LW2_22	LW2_22_Acholeplasmataceae	VIRSorter_scaffold12506_LW138R_2016-cat_2	23	97.2476	9.23728
SO_2016_LW2_22	LW2_22_Acholeplasmataceae	VIRSorter_scaffold03684_LW138R_2016-cat_2	23	97.2476	11.3919
SO_2016_LW2_22	LW2_22_Acholeplasmataceae	VIRSorter_scaffold01335_PH3_Jul20_2016-cat_2	23	97.2476	16.027
SO_2016_LW2_22	LW2_22_Acholeplasmataceae	VIRSorter_scaffold14795_PH3_Jul20_2016-cat_2	17	97.2476	13.403
SO_2016_LW2_3	LW2_3_Acholeplasmataceae_A	VIRSorter_scaffold01335_PH3_Jul20_2016-cat_2	12	152.296	16.027
SO_2016_LW2_3	LW2_3_Acholeplasmataceae_A	VIRSorter_scaffold03684_LW138R_2016-cat_2	11	152.296	11.3919
SO_2016_LW3_28	LW3_28_Melioribacteraceae	VIRSorter_scaffold25394_LW162_2016-cat_2	8	31.6793	31.6594
SO_2016_LW2_3	LW2_3_Acholeplasmataceae_A	VIRSorter_scaffold28918_PH3_Jul20_2016-cat_2	5	152.296	7.38743
SO_2016_LW3_28	LW3_28_Melioribacteraceae	VIRSorter_scaffold13468_LW162_2016-cat_2	3	31.6793	32.6296
SO_2016_LW2_43	LW2_43_Marinisomatota	VIRSorter_scaffold27824_PH3_Jul20_2016-cat_2	3	29.0361	19.464
SO_2016_LW2_43	LW2_43_Marinisomatota	VIRSorter_scaffold08270_PH3_Jul14_2016-cat_2	3	29.0361	8.57661
SO_2016_LW2_118	LW2_118_Muirbacteriaceae	VIRSorter_scaffold21383_LW138R_2016-cat_1	3	8.14323	7.80681
SO_2016_CLC_T1_56	CLC_T1_56_Desulforhopalus	VIRSorter_scaffold00567_LW64-88_2016-circular-cat_2	3	53.3263	13.8418
SO_2016_LW2_63	LW2_63_Bacteroidales	VIRSorter_scaffold44242_LW64-88_2016-cat_2	2	17.5479	14.7013
SO_2016_LW2_63	LW2_63_Bacteroidales	VIRSorter_scaffold31814_PH3_Jul20_2016-cat_2	2	17.5479	10.6058
SO_2016_LW2_30	LW2_30_Cloacimonadaceae	VIRSorter_scaffold08062_LW138R_2016-cat_2	2	8.6299	9.02609
SO_2016_GW1_51	GW1_51_Ignavibacteriaceae	VIRSorter_scaffold11008_OW334_2016-cat_2	2	17.1327	5.92305
SO_2016_CLC_T2_130	CLC_T2_130_Cloacimonadaceae	VIRSorter_scaffold08062_LW138R_2016-cat_2	2	32.55	9.02609
SO_2016_LW3_42	LW3_42_Rhodocyclaceae	VIRSorter_scaffold08834_LW162_2016-cat_2	1	17.0907	7.58281
SO_2016_LW2_9	LW2_9_Syntrophales	VIRSorter_scaffold35896_LW138R_2016-cat_1	1	11.4865	13.3345
SO_2016_LW2_9	LW2_9_Syntrophales	VIRSorter_scaffold21137_LW64-88_2016-cat_2	1	11.4865	14.3205
SO_2016_LW2_92	LW2_92_Alkaliphilus_B	VIRSorter_scaffold21644_LW138R_2016-cat_2	1	7.37971	9.17436
SO_2016_LW2_85	LW2_85_Ratteibacteria	VIRSorter_scaffold37153_LW138R_2016-cat_2	1	13.0656	4.57644
SO_2016_LW2_6	LW2_6_Desulfomonilia	VIRSorter_scaffold55774_PH3_Jul20_2016-cat_2	1	13.9988	6.71401
SO_2016_LW2_63	LW2_63_Bacteroidales	VIRSorter_scaffold50182_LW64-88_2016-cat_2	1	17.5479	5.61512
SO_2016_LW2_63	LW2_63_Bacteroidales	VIRSorter_scaffold47654_LW64-88_2016-cat_2	1	17.5479	22.674
SO_2016_LW2_63	LW2_63_Bacteroidales	VIRSorter_scaffold02359_LW138R_2016-cat_2	1	17.5479	11.051
SO_2016_LW2_63	LW2_63_Bacteroidales	VIRSorter_scaffold01335_PH3_Jul20_2016-cat_2	1	17.5479	16.027
SO_2016_LW2_63	LW2_63_Bacteroidales	VIRSorter_scaffold01018_LW64-88_2016-cat_2	1	17.5479	13.4294
SO_2016_LW2_63	LW2_63_Bacteroidales	VIRSorter_scaffold00564_LW64-88_2016-circular-cat_2	1	17.5479	24.5671
SO_2016_LW2_50	LW2_50_Saccharofermentanales	VIRSorter_scaffold62846_LW138R_2016-cat_2	1	10.4595	5.80624
SO_2016_LW2_46	LW2_46_Anaerolineaceae	VIRSorter_scaffold64576_LW64-88_2016-cat_1	1	17.8926	7.93107
SO_2016_LW2_3	LW2_3_Acholeplasmataceae_A	VIRSorter_scaffold53695_LW138R_2016-cat_1	1	152.296	6.95983
SO_2016_LW2_3	LW2_3_Acholeplasmataceae_A	VIRSorter_scaffold03433_OW334_2016_gene_1_gene_14-0-13073-cat_5	1	152.296	7.2503
SO_2016_LW2_36	LW2_36_Azoarcus_C	VIRSorter_scaffold56734_LW64-88_2016-cat_1	1	12.2884	19.3906
SO_2016_LW2_36	LW2_36_Azoarcus_C	VIRSorter_scaffold04698_LW138R_2016-cat_2	1	12.2884	8.30239
SO_2016_LW2_36	LW2_36_Azoarcus_C	VIRSorter_scaffold02549_LW162_2016-cat_1	1	12.2884	13.086
SO_2016_LW2_36	LW2_36_Azoarcus_C	VIRSorter_scaffold01485_LW162_2016-cat_2	1	12.2884	11.4902
SO_2016_LW2_26	LW2_26_Solirubrobacteraceae	VIRSorter_scaffold05104_LW162_2016-cat_2	1	118.64	6.82753
SO_2016_LW2_24	LW2_24_Thiopseudomonas	VIRSorter_scaffold01689_LW138R_2016-cat_2	1	25.4495	15.823
SO_2016_LW2_17	LW2_17_Desulfocurvus	VIRSorter_scaffold21189_OW334_2016-cat_2	1	9.66643	5.68611
SO_2016_LW2_162	LW2_162_Syntrophales	VIRSorter_scaffold39482_LW138R_2016-cat_2	1	8.07666	6.25623
SO_2016_LW2_162	LW2_162_Syntrophales	VIRSorter_scaffold28710_LW162_2016-cat_2	1	8.07666	7.67802
SO_2016_LW2_144	LW2_144_Syntrophorhabdaceae	VIRSorter_scaffold43538_LW64-88_2016-cat_1	1	29.2544	34.8177
SO_2016_LW1_3	LW1_3_Bacteroidales	VIRSorter_scaffold35498_LW64-88_2016-cat_2	1	25.6575	13.7603
SO_2016_LW1_14	LW1_14_Bacilli	VIRSorter_scaffold95910_PH3_Jul20_2016-cat_2	1	8.15307	10.4465
SO_2016_GW1_51	GW1_51_Ignavibacteriaceae	VIRSorter_scaffold12581_LW64-88_2016-cat_2	1	17.1327	6.90853
SO_2016_GW1_4	GW1_4_Gracilibacteria	VIRSorter_scaffold41740_LW64-88_2016-cat_2	1	12.5555	6.68974
SO_2016_GW1_14	GW1_14_Nevskia	VIRSorter_scaffold30782_PH3_Jul14_2016-cat_2	1	6.42979	7.90451
SO_2016_CLC_T2_68	CLC_T2_68_Bacteroides_E	VIRSorter_scaffold66492_PH3_Jul20_2016-cat_2	1	10.617	22.024
SO_2016_CLC_T2_56	CLC_T2_56_Sphaerochaetaceae	VIRSorter_scaffold00988_LW64-88_2016-cat_2	1	19.4422	11.0467
SO_2016_CLC_T2_12	CLC_T2_12_Fibrobacteraceae	VIRSorter_scaffold11987_LW162_2016-cat_2	1	9.41683	8.34658
SO_2016_CLC_T2_12	CLC_T2_12_Fibrobacteraceae	VIRSorter_scaffold02798_LW64-88_2016-cat_2	1	9.41683	38.9665
SO_2016_CLC_T2_12	CLC_T2_12_Fibrobacteraceae	VIRSorter_scaffold00532_PH3_Jul14_2016-cat_2	1	9.41683	23.2406
SO_2016_CLC_T2_12	CLC_T2_12_Fibrobacteraceae	VIRSorter_scaffold00513_PH3_Jul14_2016-cat_2	1	9.41683	15.1978
SO_2016_CLC_T2_12	CLC_T2_12_Fibrobacteraceae	VIRSorter_scaffold00257_PH3_Jul20_2016-cat_2	1	9.41683	12.8205
SO_2016_CLC_T2_119	CLC_T2_119_Cloacimonas_sp002432865	VIRSorter_scaffold33018_PH3_Jul20_2016-cat_2	1	23.5477	45.1945
SO_2016_CLC_T2_118	CLC_T2_118_Bacteroidales	VIRSorter_scaffold02123_PH3_Jul20_2016-cat_2	1	20.4245	9.01336
SO_2016_CLC_T2_118	CLC_T2_118_Bacteroidales	VIRSorter_scaffold01465_PH3_Jul20_2016-cat_2	1	20.4245	14.9686
SO_2016_CLC_T1_71	CLC_T1_71_Acholeplasmataceae_A	VIRSorter_scaffold28918_PH3_Jul20_2016-cat_2	1	9.21519	7.38743
SO_2016_CLC_T1_4	CLC_T1_4_Cloacimonas_sp002432865	VIRSorter_scaffold100609_PH3_Jul20_2016-cat_2	1	13.7934	46.5376
SO_2016_CLC_T1_45	CLC_T1_45_Bacteroidaceae	VIRSorter_scaffold36752_LW64-88_2016-cat_2	1	18.803	7.70516
SO_2016_CLC_T1_29	CLC_T1_29_Treponema_D	VIRSorter_scaffold16466_LW64-88_2016-cat_1	1	54.1449	36.0148
SO_2016_CLC_T1_16	CLC_T1_16_Paludibacteraceae	VIRSorter_scaffold02052_LW64-88_2016-cat_2	1	13.6069	26.0192

## Sheet: Table S3
Supplemental Table S3: Host MAGs and predicted viral elements included in the 2017 host to 2017 viruses network, including number of spacer matches and coverages for both partners.
Host ID	Host name in network	Virus	Number of spacer to protospacer matches	Host coverage	Virus coverage
SO_2017_CLC_33	CLC_33_Methanoculleus_sp002506585	VIRSorter_scaffold_5711_c1_LW138R_2017-cat_2	10	62.1501	15.2538
SO_2017_CLC_33	CLC_33_Methanoculleus_sp002506585	VIRSorter_NODE_1901_length_20913_cov_2_293563_LW64-88_2017-cat_2	10	62.1501	16.894
SO_2017_LW3_47	LW3_47_Omnitrophota	VIRSorter_NODE_15316_length_5669_cov_1_219235_LW64-88_2017-cat_2	8	9.2033	9.23428
SO_2017_LW2_73	LW2_73_Dokdonella	VIRSorter_NODE_16055_length_14158_cov_0_806642_OW334_2017-cat_2	8	12.4531	6.4728
SO_2017_LW2_12	LW2_12_Sulfurimonas	VIRSorter_scaffold_8227_c1_LW138R_2017-cat_2	8	30.2793	15.1846
SO_2017_LW2_39	LW2_39_Thiohalomonadaceae	VIRSorter_scaffold_2425_c1_LW138R_2017-cat_2	7	41.8929	22.6181
SO_2017_LW2_114	LW2_114_Bacteroidales	VIRSorter_NODE_29399_length_8897_cov_0_703991_OW334_2017-cat_2	7	877.461	5.37098
SO_2017_LW3_3	LW3_3_Omnitrophota	VIRSorter_NODE_24303_length_9178_cov_1_525688_LW162_2017-cat_2	6	22.8213	12.0253
SO_2017_LW4_92	LW4_92_Cloacimonas	VIRSorter_NODE_134253_length_3072_cov_0_473345_LW162_2017-cat_2	5	18.3332	4.79911
SO_2017_LW4_69	LW4_69_Methylobacter_A_tundripaludum_A	VIRSorter_NODE_5600_length_34344_cov_1_226349_OW334_2017-cat_2	5	15.4044	8.89612
SO_2017_LW2_139	LW2_139_Absconditabacterales	VIRSorter_scaffold_6336_c1_LW138R_2017-cat_2	5	17.4476	45.7771
SO_2017_GW1_129	GW1_129_Gallionella	VIRSorter_NODE_3543_length_49156_cov_30_058190_OW334_2017-cat_1	5	43.3973	216.246
SO_2017_LW2_138	LW2_138_Bacilli	VIRSorter_scaffold_6336_c1_LW138R_2017-cat_2	4	39.8972	45.7771
SO_2017_LW4_7	LW4_7_Bacteroidales	VIRSorter_scaffold_2751_c1_LW137-91_2017-cat_2	3	26.2065	12.5553
SO_2017_LW2_30	LW2_30_Dehalococcoidia	VIRSorter_scaffold_2518_c1_LW137-91_2017-cat_2	3	13.6706	12.9769
SO_2017_LW2_141	LW2_141_Bacteroidia	VIRSorter_NODE_17734_length_5170_cov_10_773746_LW64-88_2017-cat_1	3	47.5239	79.0094
SO_2017_LW2_137	LW2_137_Muirbacteriaceae	VIRSorter_scaffold_6336_c1_LW138R_2017-cat_2	3	79.0056	45.7771
SO_2017_LW2_114	LW2_114_Bacteroidales	VIRSorter_scaffold_4120_c1_LW138R_2017-cat_2	3	877.461	95.129
SO_2017_LW4_75	LW4_75_Methanoregula	VIRSorter_scaffold_45745_c1_LW137-91_2017-cat_2	2	75.5189	7.14457
SO_2017_LW4_69	LW4_69_Methylobacter_A_tundripaludum_A	VIRSorter_NODE_5471_length_35188_cov_1_803885_OW334_2017-cat_2	2	15.4044	12.9975
SO_2017_LW4_38	LW4_38_Prolixibacteraceae	VIRSorter_NODE_8464_length_23931_cov_2_834902_OW334_2017-cat_2	2	11.4739	20.0971
SO_2017_LW3_26	LW3_26_Methanoregula	VIRSorter_NODE_18644_length_10908_cov_3_358872_LW162_2017-cat_2	2	9.77523	26.2719
SO_2017_LW2_73	LW2_73_Dokdonella	VIRSorter_scaffold_24144_c1_LW138R_2017-cat_2	2	12.4531	12.7505
SO_2017_LW2_73	LW2_73_Dokdonella	VIRSorter_scaffold_1385_c1_LW138R_2017-cat_2	2	12.4531	29.8058
SO_2017_LW2_58	LW2_58_Limnochordia	VIRSorter_scaffold_33526_c1_PH3_2017-cat_2	2	11.9087	15.1184
SO_2017_LW2_36	LW2_36_Ottowia	VIRSorter_scaffold_53429_c2_LW138R_2017-cat_2	2	25.4194	93.2217
SO_2017_LW2_141	LW2_141_Bacteroidia	VIRSorter_scaffold_35360_c1_LW138R_2017-cat_2	2	47.5239	45.7136
SO_2017_LW2_141	LW2_141_Bacteroidia	VIRSorter_scaffold_1190_c1_PH3_2017-cat_2	2	47.5239	10.5535
SO_2017_LW2_114	LW2_114_Bacteroidales	VIRSorter_NODE_104155_length_3565_cov_0_774287_OW334_2017-cat_2	2	877.461	5.38067
SO_2017_LW1_30	LW1_30_Synergistaceae	VIRSorter_scaffold_2010_c1_LW138R_2017-cat_2	2	11.6236	24.2077
SO_2017_LW1_30	LW1_30_Synergistaceae	VIRSorter_NODE_2777_length_35953_cov_11_643164_LW162_2017-cat_2	2	11.6236	83.5099
SO_2017_LW1_23	LW1_23_Polyangia	VIRSorter_NODE_521_length_87603_cov_5_208400_LW162_2017-cat_2	2	13.8087	37.6033
SO_2017_GW3_7	GW3_7_Bacteroidota	VIRSorter_NODE_90494_length_3935_cov_0_697742_OW334_2017-cat_2	2	13.1649	5.11096
SO_2017_GW3_6	GW3_6_Ignavibacteriaceae	VIRSorter_scaffold_2568_c1_LW296A_2017-cat_2	2	19.9772	15.2874
SO_2017_GW1_87	GW1_87_Sulfuritalea	VIRSorter_scaffold_2381_c1_LW138R_2017-cat_2	2	9.37994	31.0546
SO_2017_GW1_87	GW1_87_Sulfuritalea	VIRSorter_NODE_4467_length_41292_cov_1_586153_OW334_2017-cat_2	2	9.37994	11.6279
SO_2017_GW1_163	GW1_163_Acidithiobacillus	VIRSorter_NODE_149290_length_2869_cov_1_170314_LW162_2017-cat_2	2	215.517	8.91247
SO_2017_CLC_92	CLC_92_Sphaerochaeta	VIRSorter_scaffold_59333_c1_LW138R_2017-cat_2	2	29.5334	12.6944
SO_2017_CLC_92	CLC_92_Sphaerochaeta	VIRSorter_NODE_5135_length_11118_cov_1_091347_LW64-88_2017-cat_2	2	29.5334	8.02298
SO_2017_CLC_92	CLC_92_Sphaerochaeta	VIRSorter_NODE_27685_length_3935_cov_1_746324_LW64-88_2017-cat_2	2	29.5334	13.3337
SO_2017_CLC_67	CLC_67_Massilibacteroides	VIRSorter_NODE_5707_length_10377_cov_1_862244_LW64-88_2017-cat_2	2	9.51415	20.7604
SO_2017_CLC_33	CLC_33_Methanoculleus_sp002506585	VIRSorter_scaffold_35030_c1_LW138R_2017-cat_2	2	62.1501	6.43828
SO_2017_CLC_33	CLC_33_Methanoculleus_sp002506585	VIRSorter_scaffold_13986_c1_LW138R_2017-cat_2	2	62.1501	28.1854
SO_2017_CLC_110	CLC_110_Methanoculleus	VIRSorter_NODE_5707_length_10377_cov_1_862244_LW64-88_2017-cat_2	2	45.3428	20.7604
SO_2017_LW4_93	LW4_93_Bacteroidales	VIRSorter_scaffold_8279_c2_LW137-91_2017-cat_1	1	16.3913	436.264
SO_2017_LW4_93	LW4_93_Bacteroidales	VIRSorter_scaffold_47164_c1_PH3_2017-cat_2	1	16.3913	12.4733
SO_2017_LW4_93	LW4_93_Bacteroidales	VIRSorter_scaffold_1504_c1_LW137-91_2017-cat_2	1	16.3913	21.1701
SO_2017_LW4_93	LW4_93_Bacteroidales	VIRSorter_NODE_5642_length_10463_cov_0_829915_LW64-88_2017-cat_2	1	16.3913	5.97653
SO_2017_LW4_93	LW4_93_Bacteroidales	VIRSorter_NODE_4355_length_12332_cov_35_254322_LW64-88_2017-cat_2	1	16.3913	232.991
SO_2017_LW4_93	LW4_93_Bacteroidales	VIRSorter_NODE_325_length_53360_cov_8_442244_LW64-88_2017-cat_2	1	16.3913	58.9569
SO_2017_LW4_93	LW4_93_Bacteroidales	VIRSorter_NODE_1290_length_53230_cov_1_860403_LW162_2017-cat_2	1	16.3913	12.7294
SO_2017_LW4_93	LW4_93_Bacteroidales	VIRSorter_NODE_11092_length_15148_cov_3_338726_LW162_2017-cat_2	1	16.3913	23.4856
SO_2017_LW4_75	LW4_75_Methanoregula	VIRSorter_scaffold_2740_c1_LW137-91_2017-cat_2	1	75.5189	20.6332
SO_2017_LW4_75	LW4_75_Methanoregula	VIRSorter_NODE_52274_length_5624_cov_5_213571_LW162_2017-cat_2	1	75.5189	38.3319
SO_2017_LW4_67	LW4_67_Methylobacter_A	VIRSorter_NODE_5471_length_35188_cov_1_803885_OW334_2017-cat_2	1	13.6132	12.9975
SO_2017_LW4_43	LW4_43_Omnitrophota	VIRSorter_NODE_12126_length_6545_cov_1_552664_LW64-88_2017-cat_1	1	20.9216	12.0899
SO_2017_LW4_38	LW4_38_Prolixibacteraceae	VIRSorter_NODE_5176_length_24541_cov_2_146637_LW162_2017-cat_2	1	11.4739	15.1644
SO_2017_LW4_27	LW4_27_Omnitrophota	VIRSorter_NODE_5216_length_24406_cov_2_824169_LW162_2017-cat_2	1	12.2401	20.1581
SO_2017_LW4_26	LW4_26_Lentimicrobiaceae	VIRSorter_NODE_1057_length_30777_cov_10_178271_LW64-88_2017-cat_2	1	12.7077	72.5775
SO_2017_LW4_164	LW4_164_Endomicrobiales	VIRSorter_scaffold_7951_c1_LW137-91_2017-cat_2	1	11.6703	26.4896
SO_2017_LW4_114	LW4_114_Paceibacterales	VIRSorter_NODE_706_length_39009_cov_3_831027_LW64-88_2017-cat_2	1	155.257	27.7012
SO_2017_LW3_87	LW3_87_Bacteroidales	VIRSorter_NODE_55640_length_2599_cov_4_390777_LW64-88_2017-cat_2	1	18.9213	36.0188
SO_2017_LW3_64	LW3_64_Cloacimonadaceae	VIRSorter_scaffold_21503_c1_PH3_2017-cat_2	1	11.3267	22.7792
SO_2017_LW3_4	LW3_4_Methylomonas	VIRSorter_NODE_29441_length_8889_cov_0_926158_OW334_2017-cat_2	1	13.1338	6.75729
SO_2017_LW3_3	LW3_3_Omnitrophota	VIRSorter_scaffold_33642_c1_LW137-91_2017-cat_2	1	22.8213	22.2625
SO_2017_LW3_3	LW3_3_Omnitrophota	VIRSorter_NODE_55412_length_5421_cov_5_612391_LW162_2017-cat_2	1	22.8213	39.7408
SO_2017_LW3_3	LW3_3_Omnitrophota	VIRSorter_NODE_48279_length_5922_cov_1_919586_LW162_2017-cat_2	1	22.8213	13.2271
SO_2017_LW3_16	LW3_16_Pacearchaeales	VIRSorter_NODE_9835_length_16338_cov_1_360619_LW162_2017-cat_2	1	72.3022	9.54516
SO_2017_LW3_15	LW3_15_Cloacimonadaceae	VIRSorter_scaffold_22926_c1_PH3_2017-cat_2	1	14.6015	147.916
SO_2017_LW3_15	LW3_15_Cloacimonadaceae	VIRSorter_NODE_10228_length_7283_cov_3_521800_LW64-88_2017-cat_2	1	14.6015	35.2301
SO_2017_LW3_11	LW3_11_UBP3	VIRSorter_NODE_3416_length_50760_cov_1_014279_OW334_2017-cat_2	1	10.3583	7.25086
SO_2017_LW3_118	LW3_118_Methanothrix	VIRSorter_NODE_2552_length_17388_cov_1_236429_LW64-88_2017-cat_2	1	9.05334	9.14451
SO_2017_LW3_113	LW3_113_Marinisomatota	VIRSorter_scaffold_5266_c1_PH3_2017-cat_2	1	51.1699	15.6844
SO_2017_LW2_94	LW2_94_Sulfurospirillaceae	VIRSorter_scaffold_16324_c1_LW138R_2017-cat_2	1	42.4509	14.3279
SO_2017_LW2_87	LW2_87_Bacilli	VIRSorter_scaffold_27672_c1_LW138R_2017-cat_2	1	11.3215	13.9788
SO_2017_LW2_84	LW2_84_Syntrophales	VIRSorter_scaffold_13750_c1_LW138R_2017-cat_2	1	15.9299	42.1971
SO_2017_LW2_84	LW2_84_Syntrophales	VIRSorter_scaffold_13228_c1_LW138R_2017-cat_2	1	15.9299	49.1296
SO_2017_LW2_77	LW2_77_Sphaerochaeta	VIRSorter_scaffold_36260_c1_LW138R_2017-cat_2	1	58.4533	61.2118
SO_2017_LW2_73	LW2_73_Dokdonella	VIRSorter_scaffold_82611_c1_LW138R_2017-cat_2	1	12.4531	7.49524
SO_2017_LW2_73	LW2_73_Dokdonella	VIRSorter_NODE_2930_length_34884_cov_1_384786_LW162_2017-cat_2	1	12.4531	10.0002
SO_2017_LW2_73	LW2_73_Dokdonella	VIRSorter_NODE_165_length_405869_cov_1_715467_gene_1_gene_57-0-78753-cat_5_OW334_2017	1	12.4531	12.0402
SO_2017_LW2_72	LW2_72_Bacteroidales	VIRSorter_scaffold_49446_c1_PH3_2017-cat_2	1	9.78348	19.0604
SO_2017_LW2_68	LW2_68_Pseudomonas_C_sp001513025	VIRSorter_NODE_3270_length_32625_cov_1_276632_LW162_2017-cat_2	1	42.2985	9.22931
SO_2017_LW2_58	LW2_58_Limnochordia	VIRSorter_scaffold_2518_c1_LW137-91_2017-cat_2	1	11.9087	12.9769
SO_2017_LW2_50	LW2_50_Polyangia	VIRSorter_NODE_4681_length_39836_cov_2_193709_OW334_2017-circular-cat_2	1	14.0702	15.8742
SO_2017_LW2_4	LW2_4_Novosphingobium	VIRSorter_NODE_19587_length_10570_cov_0_916020_LW162_2017-cat_2	1	10.07	6.35969
SO_2017_LW2_39	LW2_39_Thiohalomonadaceae	VIRSorter_scaffold_67359_c1_LW138R_2017-cat_2	1	41.8929	12.5032
SO_2017_LW2_39	LW2_39_Thiohalomonadaceae	VIRSorter_NODE_4502_length_40953_cov_2_166022_OW334_2017-circular-cat_2	1	41.8929	15.5442
SO_2017_LW2_39	LW2_39_Thiohalomonadaceae	VIRSorter_NODE_3119_length_54459_cov_1_085088_OW334_2017-cat_2	1	41.8929	7.81997
SO_2017_LW2_36	LW2_36_Ottowia	VIRSorter_NODE_40809_length_3118_cov_0_640254_LW64-88_2017-cat_2	1	25.4194	4.76584
SO_2017_LW2_36	LW2_36_Ottowia	VIRSorter_NODE_33927_length_7429_cov_0_741715_LW162_2017-cat_1	1	25.4194	5.23904
SO_2017_LW2_36	LW2_36_Ottowia	VIRSorter_NODE_1982_length_76505_cov_2_111537_OW334_2017-cat_2	1	25.4194	16.1799
SO_2017_LW2_33	LW2_33_Bacteroidales	VIRSorter_NODE_8644_length_23447_cov_0_973156_OW334_2017-cat_2	1	13.4915	6.87196
SO_2017_LW2_30	LW2_30_Dehalococcoidia	VIRSorter_scaffold_33526_c1_PH3_2017-cat_2	1	13.6706	15.1184
SO_2017_LW2_22	LW2_22_Acholeplasmataceae_A	VIRSorter_scaffold_52746_c1_LW138R_2017-cat_1	1	19.3661	8.39966
SO_2017_LW2_155	LW2_155_Monoglobales	VIRSorter_scaffold_12233_c1_LW138R_2017-cat_1	1	20.5789	9.4974
SO_2017_LW2_146	LW2_146_Pigmentiphaga	VIRSorter_NODE_499_length_44710_cov_2_751295_LW64-88_2017-cat_2	1	52.6175	20.8062
SO_2017_LW2_141	LW2_141_Bacteroidia	VIRSorter_scaffold_52339_c1_LW138R_2017-cat_2	1	47.5239	16.8678
SO_2017_LW2_139	LW2_139_Absconditabacterales	VIRSorter_NODE_30028_length_8020_cov_4_977195_LW162_2017-cat_2	1	17.4476	33.772
SO_2017_LW2_134	LW2_134_Marinisomatota	VIRSorter_scaffold_13573_c1_LW137-91_2017-cat_2	1	55.9792	56.02
SO_2017_LW2_126	LW2_126_Porticoccaceae	VIRSorter_scaffold_5483_c1_LW138R_2017-cat_2	1	101.812	28.6297
SO_2017_LW2_124	LW2_124_Riflebacteria	VIRSorter_scaffold_26169_c1_LW138R_2017-cat_1	1	63.0641	10.1847
SO_2017_LW2_124	LW2_124_Riflebacteria	VIRSorter_scaffold_21440_c1_LW138R_2017-cat_2	1	63.0641	28.1918
SO_2017_LW2_120	LW2_120_Patescibacteria	VIRSorter_scaffold_2944_c1_LW138R_2017-cat_2	1	30.8548	32.5205
SO_2017_LW2_118	LW2_118_Tissierellaceae	VIRSorter_scaffold_19123_c1_PH3_2017-cat_2	1	38.5688	10.1157
SO_2017_LW2_118	LW2_118_Tissierellaceae	VIRSorter_NODE_8_length_639979_cov_3_456943-circular_gene_7_gene_484-5999-362071-cat_5_LW162_2017	1	38.5688	23.4992
SO_2017_LW2_118	LW2_118_Tissierellaceae	VIRSorter_NODE_8_length_639979_cov_3_456943-circular_gene_488_gene_851-364897-563046-cat_5_LW162_2017	1	38.5688	23.4992
SO_2017_LW2_118	LW2_118_Tissierellaceae	VIRSorter_NODE_7764_length_8601_cov_1_051570_LW64-88_2017-cat_2	1	38.5688	7.66016
SO_2017_LW2_118	LW2_118_Tissierellaceae	VIRSorter_NODE_294_length_113906_cov_1_661467_gene_101_gene_165-58237-112788-cat_5_LW162_2017	1	38.5688	11.2072
SO_2017_LW2_118	LW2_118_Tissierellaceae	VIRSorter_NODE_28087_length_8364_cov_4_489863_LW162_2017-cat_2	1	38.5688	36.891
SO_2017_LW2_118	LW2_118_Tissierellaceae	VIRSorter_NODE_16153_length_11962_cov_0_997550_LW162_2017-cat_1	1	38.5688	6.62868
SO_2017_LW2_114	LW2_114_Bacteroidales	VIRSorter_scaffold_29951_c1_LW138R_2017-cat_2	1	877.461	45.7667
SO_2017_LW2_114	LW2_114_Bacteroidales	VIRSorter_scaffold_2493_c1_LW137-91_2017-cat_2	1	877.461	13.7742
SO_2017_LW2_114	LW2_114_Bacteroidales	VIRSorter_scaffold_14388_c1_PH3_2017-cat_2	1	877.461	82.836
SO_2017_LW2_114	LW2_114_Bacteroidales	VIRSorter_NODE_23511_length_4351_cov_1_638258_LW64-88_2017-cat_2	1	877.461	12.976
SO_2017_LW2_114	LW2_114_Bacteroidales	VIRSorter_NODE_20088_length_10407_cov_1_377821_LW162_2017-cat_2	1	877.461	10.6843
SO_2017_LW2_114	LW2_114_Bacteroidales	VIRSorter_NODE_12901_length_13757_cov_8_438518_LW162_2017-cat_2	1	877.461	59.5331
SO_2017_LW2_112	LW2_112_Bacteroidales	VIRSorter_NODE_3631_length_30536_cov_3_360748_LW162_2017-cat_2	1	78.3132	27.592
SO_2017_LW1_8	LW1_8_Methanothrix	VIRSorter_NODE_93959_length_3861_cov_2_772630_LW162_2017-cat_2	1	10.2559	21.4193
SO_2017_LW1_6	LW1_6_Cloacimonadaceae	VIRSorter_NODE_11032_length_6946_cov_0_811996_LW64-88_2017-cat_2	1	14.597	5.47337
SO_2017_LW1_47	LW1_47_Omnitrophota	VIRSorter_scaffold_53025_c1_LW137-91_2017-cat_1	1	19.3635	12.4253
SO_2017_LW1_47	LW1_47_Omnitrophota	VIRSorter_NODE_37015_length_7023_cov_5_265516_LW162_2017-cat_1	1	19.3635	40.9259
SO_2017_LW1_47	LW1_47_Omnitrophota	VIRSorter_NODE_3673_length_13830_cov_0_905276_gene_8_gene_17-7515-13879-cat_4_LW64-88_2017	1	19.3635	7.04269
SO_2017_LW1_47	LW1_47_Omnitrophota	VIRSorter_NODE_16462_length_11810_cov_1_262090_LW162_2017-cat_2	1	19.3635	9.24314
SO_2017_LW1_36	LW1_36_Methanothrix	VIRSorter_scaffold_67644_c1_LW137-91_2017-cat_2	1	15.158	15.7003
SO_2017_LW1_36	LW1_36_Methanothrix	VIRSorter_scaffold_22889_c1_LW137-91_2017-cat_2	1	15.158	26.6724
SO_2017_LW1_36	LW1_36_Methanothrix	VIRSorter_NODE_93959_length_3861_cov_2_772630_LW162_2017-cat_2	1	15.158	21.4193
SO_2017_LW1_36	LW1_36_Methanothrix	VIRSorter_NODE_689_length_39466_cov_2_288314_LW64-88_2017-cat_2	1	15.158	16.4099
SO_2017_LW1_36	LW1_36_Methanothrix	VIRSorter_NODE_549_length_84926_cov_5_903336_LW162_2017-cat_2	1	15.158	38.5021
SO_2017_LW1_36	LW1_36_Methanothrix	VIRSorter_NODE_34184_length_3467_cov_2_247305_LW64-88_2017-cat_2	1	15.158	18.1957
SO_2017_LW1_30	LW1_30_Synergistaceae	VIRSorter_NODE_8260_length_18191_cov_2_310064_LW162_2017-cat_2	1	11.6236	16.1867
SO_2017_LW1_23	LW1_23_Polyangia	VIRSorter_scaffold_658_c1_LW137-91_2017-cat_2	1	13.8087	20.3174
SO_2017_LW1_23	LW1_23_Polyangia	VIRSorter_scaffold_1068_c1_LW137-91_2017-cat_2	1	13.8087	553.424
SO_2017_LW1_23	LW1_23_Polyangia	VIRSorter_NODE_5318_length_24087_cov_29_454716_LW162_2017-cat_2	1	13.8087	208.782
SO_2017_GW3_4	GW3_4_Nitrospirota	VIRSorter_scaffold_4535_c1_LW137-91_2017-cat_2	1	27.575	11.2508
SO_2017_GW3_34	GW3_34_Chitinophagaceae	VIRSorter_NODE_2216_length_40869_cov_11_088950_LW162_2017-cat_2	1	38.6021	76.9753
SO_2017_GW3_21	GW3_21_Bacteroidales	VIRSorter_NODE_1726_length_46036_cov_1_318717_LW162_2017-circular-cat_2	1	66.0188	9.61337
SO_2017_GW1_88	GW1_88_Bacteroidales	VIRSorter_NODE_96956_length_3784_cov_6_418102_LW162_2017-cat_1	1	9.93378	48.6574
SO_2017_GW1_87	GW1_87_Sulfuritalea	VIRSorter_scaffold_35211_c1_LW137-91_2017-cat_2	1	9.37994	6.98987
SO_2017_GW1_70	GW1_70_Syntrophales	VIRSorter_NODE_88736_length_4005_cov_0_618360_LW162_2017-cat_1	1	18.1121	4.39507
SO_2017_GW1_223	GW1_223_Dojkabacteria	VIRSorter_NODE_1982_length_76505_cov_2_111537_OW334_2017-cat_2	1	15.6883	16.1799
SO_2017_GW1_197	GW1_197_Sulfuritalea	VIRSorter_NODE_23740_length_10463_cov_0_804180_OW334_2017-cat_2	1	106.921	5.45894
SO_2017_GW1_192	GW1_192_Dehalococcoidia	VIRSorter_NODE_90843_length_3945_cov_1_933211_LW162_2017-cat_2	1	6.7198	13.7209
SO_2017_GW1_192	GW1_192_Dehalococcoidia	VIRSorter_NODE_3617_length_30580_cov_29_027485_LW162_2017-cat_2	1	6.7198	207.85
SO_2017_GW1_188	GW1_188_Metallibacterium_scheffleri	VIRSorter_NODE_27215_length_9435_cov_0_761388_OW334_2017-cat_1	1	24.3506	5.34152
SO_2017_GW1_185	GW1_185_Desulfobaccales	VIRSorter_NODE_149956_length_2861_cov_0_693855_LW162_2017-cat_1	1	9.19585	4.71044
SO_2017_GW1_181	GW1_181_Syntrophales	VIRSorter_scaffold_10154_c1_LW138R_2017-cat_2	1	31.9836	30.0296
SO_2017_GW1_129	GW1_129_Gallionella	VIRSorter_NODE_4861_length_38714_cov_1_393993_OW334_2017-cat_2	1	43.3973	9.98779
SO_2017_CLC_97	CLC_97_Saccharofermentanales	VIRSorter_scaffold_8974_c1_LW138R_2017-cat_2	1	25.3504	85.9291
SO_2017_CLC_97	CLC_97_Saccharofermentanales	VIRSorter_scaffold_17514_c1_LW138R_2017-cat_2	1	25.3504	33.8203
SO_2017_CLC_94	CLC_94_Bacteroidales	VIRSorter_scaffold_37277_c1_PH3_2017-cat_2	1	67.0975	9.62129
SO_2017_CLC_94	CLC_94_Bacteroidales	VIRSorter_NODE_28505_length_3870_cov_4_605931_LW64-88_2017-cat_2	1	67.0975	49.5452
SO_2017_CLC_93	CLC_93_Arcobacteraceae	VIRSorter_NODE_3236_length_32881_cov_1_164468_LW162_2017-cat_2	1	16.0058	8.62983
SO_2017_CLC_92	CLC_92_Sphaerochaeta	VIRSorter_scaffold_16431_c1_LW138R_2017-cat_2	1	29.5334	14.287
SO_2017_CLC_85	CLC_85_Synergistaceae	VIRSorter_scaffold_44238_c1_LW138R_2017-cat_1	1	59.8538	10.6349
SO_2017_CLC_85	CLC_85_Synergistaceae	VIRSorter_scaffold_38505_c1_PH3_2017-cat_1	1	59.8538	33.5247
SO_2017_CLC_54	CLC_54_Pedosphaerales	VIRSorter_scaffold_61607_c1_PH3_2017-cat_2	1	20.8111	19.1987
SO_2017_CLC_54	CLC_54_Pedosphaerales	VIRSorter_scaffold_55455_c1_PH3_2017-cat_2	1	20.8111	13.893
SO_2017_CLC_3	CLC_3_Bacteroidales	VIRSorter_scaffold_22410_c1_PH3_2017-cat_2	1	41.7131	103.718
SO_2017_CLC_33	CLC_33_Methanoculleus_sp002506585	VIRSorter_scaffold_59333_c1_LW138R_2017-cat_2	1	62.1501	12.6944
SO_2017_CLC_33	CLC_33_Methanoculleus_sp002506585	VIRSorter_scaffold_22926_c1_PH3_2017-cat_2	1	62.1501	147.916
SO_2017_CLC_33	CLC_33_Methanoculleus_sp002506585	VIRSorter_scaffold_1886_c2_LW138R_2017-cat_2	1	62.1501	30.2808
SO_2017_CLC_33	CLC_33_Methanoculleus_sp002506585	VIRSorter_NODE_27685_length_3935_cov_1_746324_LW64-88_2017-cat_2	1	62.1501	13.3337
SO_2017_CLC_33	CLC_33_Methanoculleus_sp002506585	VIRSorter_NODE_10228_length_7283_cov_3_521800_LW64-88_2017-cat_2	1	62.1501	35.2301
SO_2017_CLC_27	CLC_27_Methanocorpusculum_sp002506085	VIRSorter_NODE_2530_length_38117_cov_2_392867_LW162_2017-cat_2	1	49.7206	18.0925
SO_2017_CLC_25	CLC_25_Bacteroidales	VIRSorter_scaffold_46332_c1_LW138R_2017-cat_2	1	10.3235	8.21149
SO_2017_CLC_20	CLC_20_Bacteroidales	VIRSorter_scaffold_2710_c1_PH3_2017-cat_2	1	10.5179	20.6957
SO_2017_CLC_113	CLC_113_Acholeplasmataceae_A	VIRSorter_NODE_46204_length_2898_cov_0_532660_LW64-88_2017-cat_2	1	54.7457	4.47962
SO_2017_CLC_110	CLC_110_Methanoculleus	VIRSorter_scaffold_49044_c1_LW137-91_2017-cat_2	1	45.3428	9.14305
SO_2017_CLC_110	CLC_110_Methanoculleus	VIRSorter_NODE_54455_length_2633_cov_5_367917_LW64-88_2017-cat_2	1	45.3428	67.0922
SO_2017_CLC_110	CLC_110_Methanoculleus	VIRSorter_NODE_3710_length_30082_cov_13_769888_LW162_2017-cat_2	1	45.3428	102.254
SO_2017_CLC_107	CLC_107_Bacteroidales	VIRSorter_NODE_3009_length_55896_cov_1_064014_OW334_2017-cat_2	1	11.5524	7.46766
SO_2017_CLC_102	CLC_102_Methanoculleus	VIRSorter_scaffold_79907_c1_LW138R_2017-cat_2	1	21.7102	7.96947

## Sheet: Table S4
Supplemental Table S4: Host MAGs and predicted viral elements included in the 2016 host to 2017 viruses network, including number of spacer matches and coverages for both partners.
Host ID	Host name in network	Virus	Number of spacer to protospacer matches	Host coverage	Virus coverage
SO_2016_LW3_20	LW3_20_Desulfurivibrionaceae	VIRSorter_NODE_7688_length_19083_cov_6_433003_LW162_2017-cat_2	16	16.9184	47.9693
SO_2016_CLC_T1_4	CLC_T1_4_Cloacimonas_sp002432865	VIRSorter_scaffold_13986_c1_LW138R_2017-cat_2	12	13.7934	28.1854
SO_2016_LW3_28	LW3_28_Melioribacteraceae	VIRSorter_NODE_152_length_153060_cov_18_788790_gene_120_gene_231-80325-153110-cat_5_LW162_2017	11	31.6793	133.107
SO_2016_LW1_11	LW1_11_Rhodoferax	VIRSorter_NODE_1047_length_30979_cov_1_209063_LW64-88_2017-cat_2	9	15.7606	9.20974
SO_2016_LW3_28	LW3_28_Melioribacteraceae	VIRSorter_NODE_152_length_153060_cov_18_788790_gene_3_gene_114-649-78595-cat_5_LW162_2017	8	31.6793	133.107
SO_2016_LW2_22	LW2_22_Acholeplasmataceae	VIRSorter_NODE_29399_length_8897_cov_0_703991_OW334_2017-cat_2	7	97.2476	5.37098
SO_2016_CLC_T1_4	CLC_T1_4_Cloacimonas_sp002432865	VIRSorter_NODE_18760_length_4996_cov_3_561101_LW64-88_2017-cat_2	6	13.7934	44.3747
SO_2016_LW2_63	LW2_63_Bacteroidales	VIRSorter_scaffold_29951_c1_LW138R_2017-cat_2	5	17.5479	45.7667
SO_2016_LW2_159	LW2_159_Limnochordia	VIRSorter_scaffold_3995_c1_LW138R_2017-cat_2	5	28.046	18.8432
SO_2016_GW1_26	GW1_26_Gallionella	VIRSorter_NODE_3543_length_49156_cov_30_058190_OW334_2017-cat_1	5	12.9267	216.246
SO_2016_LW2_63	LW2_63_Bacteroidales	VIRSorter_scaffold_26030_c1_LW138R_2017-cat_1	4	17.5479	49.4664
SO_2016_LW2_63	LW2_63_Bacteroidales	VIRSorter_NODE_17849_length_5146_cov_1_099621_LW64-88_2017-cat_1	4	17.5479	11.6976
SO_2016_LW2_118	LW2_118_Muirbacteriaceae	VIRSorter_scaffold_6336_c1_LW138R_2017-cat_2	4	8.14323	45.7771
SO_2016_LW2_63	LW2_63_Bacteroidales	VIRSorter_scaffold_14388_c1_PH3_2017-cat_2	3	17.5479	82.836
SO_2016_LW2_43	LW2_43_Marinisomatota	VIRSorter_scaffold_5266_c1_PH3_2017-cat_2	3	29.0361	15.6844
SO_2016_CLC_T2_12	CLC_T2_12_Fibrobacteraceae	VIRSorter_NODE_101_length_189080_cov_1_654247_LW162_2017-cat_2	3	9.41683	11.2012
SO_2016_CLC_T1_4	CLC_T1_4_Cloacimonas_sp002432865	VIRSorter_scaffold_22926_c1_PH3_2017-cat_2	3	13.7934	147.916
SO_2016_LW2_46	LW2_46_Anaerolineaceae	VIRSorter_scaffold_52302_c1_LW138R_2017-cat_2	2	17.8926	30.5181
SO_2016_LW2_22	LW2_22_Acholeplasmataceae	VIRSorter_NODE_104155_length_3565_cov_0_774287_OW334_2017-cat_2	2	97.2476	5.38067
SO_2016_LW1_64	LW1_64_Bacteroidales	VIRSorter_NODE_43018_length_6386_cov_0_899185_LW162_2017-cat_2	2	34.9497	6.51283
SO_2016_GW1_23	GW1_23_Acidithiobacillus	VIRSorter_NODE_149290_length_2869_cov_1_170314_LW162_2017-cat_2	2	56.1838	8.91247
SO_2016_CLC_T2_118	CLC_T2_118_Bacteroidales	VIRSorter_scaffold_5711_c1_LW138R_2017-cat_2	2	20.4245	15.2538
SO_2016_CLC_T1_4	CLC_T1_4_Cloacimonas_sp002432865	VIRSorter_NODE_10228_length_7283_cov_3_521800_LW64-88_2017-cat_2	2	13.7934	35.2301
SO_2016_LW3_28	LW3_28_Melioribacteraceae	VIRSorter_NODE_37335_length_6985_cov_0_900700_LW162_2017-cat_2	1	31.6793	6.35699
SO_2016_LW2_9	LW2_9_Syntrophales	VIRSorter_scaffold_63510_c1_LW138R_2017-cat_2	1	11.4865	9.1133
SO_2016_LW2_9	LW2_9_Syntrophales	VIRSorter_NODE_808_length_35762_cov_2_176035_LW64-88_2017-cat_1	1	11.4865	17.0971
SO_2016_LW2_92	LW2_92_Alkaliphilus_B	VIRSorter_scaffold_33806_c1_LW138R_2017-cat_2	1	7.37971	13.1142
SO_2016_LW2_92	LW2_92_Alkaliphilus_B	VIRSorter_scaffold_10600_c2_LW138R_2017-cat_2	1	7.37971	14.4662
SO_2016_LW2_77	LW2_77_Sulfurospirillaceae	VIRSorter_scaffold_16324_c1_LW138R_2017-cat_2	1	32.5806	14.3279
SO_2016_LW2_75	LW2_75_Bacteroidales	VIRSorter_NODE_8644_length_23447_cov_0_973156_OW334_2017-cat_2	1	8.9491	6.87196
SO_2016_LW2_6	LW2_6_Desulfomonilia	VIRSorter_scaffold_53524_c1_LW138R_2017-cat_2	1	13.9988	15.4451
SO_2016_LW2_63	LW2_63_Bacteroidales	VIRSorter_scaffold_5473_c1_LW137-91_2017-cat_2	1	17.5479	27.1136
SO_2016_LW2_63	LW2_63_Bacteroidales	VIRSorter_scaffold_1504_c1_LW137-91_2017-cat_2	1	17.5479	21.1701
SO_2016_LW2_63	LW2_63_Bacteroidales	VIRSorter_NODE_935_length_32989_cov_2_701844_LW64-88_2017-cat_2	1	17.5479	19.6469
SO_2016_LW2_63	LW2_63_Bacteroidales	VIRSorter_NODE_20486_length_4731_cov_2_112728_LW64-88_2017-cat_2	1	17.5479	15.4903
SO_2016_LW2_63	LW2_63_Bacteroidales	VIRSorter_NODE_1290_length_53230_cov_1_860403_LW162_2017-cat_2	1	17.5479	12.7294
SO_2016_LW2_50	LW2_50_Saccharofermentanales	VIRSorter_scaffold_51255_c1_LW137-91_2017-cat_2	1	10.4595	8.34641
SO_2016_LW2_50	LW2_50_Saccharofermentanales	VIRSorter_NODE_4399_length_41802_cov_2_046479_OW334_2017-cat_2	1	10.4595	15.028
SO_2016_LW2_46	LW2_46_Anaerolineaceae	VIRSorter_scaffold_2561_c2_LW138R_2017-cat_2	1	17.8926	174.814
SO_2016_LW2_46	LW2_46_Anaerolineaceae	VIRSorter_scaffold_14372_c1_LW138R_2017-cat_2	1	17.8926	24.5285
SO_2016_LW2_46	LW2_46_Anaerolineaceae	VIRSorter_NODE_28288_length_8323_cov_12_931430_LW162_2017-cat_2	1	17.8926	89.2419
SO_2016_LW2_46	LW2_46_Anaerolineaceae	VIRSorter_NODE_2588_length_37695_cov_4_067904_LW162_2017-cat_2	1	17.8926	28.9946
SO_2016_LW2_46	LW2_46_Anaerolineaceae	VIRSorter_NODE_16899_length_11623_cov_14_681802_LW162_2017-cat_2	1	17.8926	102.354
SO_2016_LW2_3	LW2_3_Acholeplasmataceae_A	VIRSorter_scaffold_2944_c1_LW138R_2017-cat_2	1	152.296	32.5205
SO_2016_LW2_3	LW2_3_Acholeplasmataceae_A	VIRSorter_NODE_3009_length_55896_cov_1_064014_OW334_2017-cat_2	1	152.296	7.46766
SO_2016_LW2_36	LW2_36_Azoarcus_C	VIRSorter_NODE_9901_length_7424_cov_1_406605_LW64-88_2017-cat_2	1	12.2884	11.749
SO_2016_LW2_36	LW2_36_Azoarcus_C	VIRSorter_NODE_72530_length_4562_cov_0_826607_LW162_2017-cat_2	1	12.2884	5.81346
SO_2016_LW2_36	LW2_36_Azoarcus_C	VIRSorter_NODE_5182_length_36899_cov_4_616801_OW334_2017-cat_2	1	12.2884	33.0904
SO_2016_LW2_36	LW2_36_Azoarcus_C	VIRSorter_NODE_31246_length_3661_cov_0_693265_LW64-88_2017-cat_2	1	12.2884	5.04472
SO_2016_LW2_21	LW2_21_Syntrophales	VIRSorter_scaffold_13750_c1_LW138R_2017-cat_2	1	19.0304	42.1971
SO_2016_LW2_21	LW2_21_Syntrophales	VIRSorter_scaffold_13228_c1_LW138R_2017-cat_2	1	19.0304	49.1296
SO_2016_LW2_162	LW2_162_Syntrophales	VIRSorter_NODE_2049_length_19984_cov_1_802286_LW64-88_2017-cat_2	1	8.07666	14.0596
SO_2016_LW2_159	LW2_159_Limnochordia	VIRSorter_scaffold_7309_c1_LW138R_2017-cat_2	1	28.046	19.4934
SO_2016_LW2_159	LW2_159_Limnochordia	VIRSorter_scaffold_26162_c1_LW138R_2017-cat_2	1	28.046	17.7034
SO_2016_LW2_144	LW2_144_Syntrophorhabdaceae	VIRSorter_NODE_43498_length_3001_cov_2_534099_LW64-88_2017-cat_2	1	29.2544	20.0782
SO_2016_LW2_144	LW2_144_Syntrophorhabdaceae	VIRSorter_NODE_26014_length_8780_cov_1_813822_LW162_2017-cat_2	1	29.2544	13.972
SO_2016_LW2_144	LW2_144_Syntrophorhabdaceae	VIRSorter_NODE_23164_length_4392_cov_2_070106_LW64-88_2017-cat_1	1	29.2544	16.6598
SO_2016_LW2_104	LW2_104_Lutisporaceae	VIRSorter_scaffold_20915_c1_LW138R_2017-cat_2	1	12.2638	9.06308
SO_2016_LW1_47	LW1_47_Colwellbacteraceae	VIRSorter_NODE_77748_length_4359_cov_0_741257_LW162_2017-cat_2	1	13.4023	7.19601
SO_2016_LW1_11	LW1_11_Rhodoferax	VIRSorter_NODE_25588_length_8879_cov_0_582267_LW162_2017-cat_2	1	15.7606	4.18673
SO_2016_GW1_4	GW1_4_Gracilibacteria	VIRSorter_NODE_2227_length_40741_cov_7_158320_LW162_2017-cat_2	1	12.5555	53.7281
SO_2016_GW1_26	GW1_26_Gallionella	VIRSorter_NODE_4861_length_38714_cov_1_393993_OW334_2017-cat_2	1	12.9267	9.98779
SO_2016_GW1_25	GW1_25_Syntrophales	VIRSorter_NODE_88736_length_4005_cov_0_618360_LW162_2017-cat_1	1	45.5342	4.39507
SO_2016_GW1_102	GW1_102_Salinivirgaceae	VIRSorter_NODE_5926_length_22499_cov_1_187019_LW162_2017-cat_2	1	6.58817	8.71873
SO_2016_CLC_T2_56	CLC_T2_56_Sphaerochaetaceae	VIRSorter_scaffold_2029_c1_LW137-91_2017-cat_2	1	19.4422	16.1932
SO_2016_CLC_T2_56	CLC_T2_56_Sphaerochaetaceae	VIRSorter_NODE_9466_length_16718_cov_0_945392_LW162_2017-cat_2	1	19.4422	6.59319
SO_2016_CLC_T2_44	CLC_T2_44_Cloacimonadaceae	VIRSorter_scaffold_21503_c1_PH3_2017-cat_2	1	12.7654	22.7792
SO_2016_CLC_T2_23	CLC_T2_23_Saccharofermentanales	VIRSorter_scaffold_17514_c1_LW138R_2017-cat_2	1	15.5513	33.8203
SO_2016_CLC_T2_14	CLC_T2_14_Desulfuromonas_A_thiophila	VIRSorter_NODE_1668_length_22804_cov_1_316135_LW64-88_2017-cat_2	1	18.0998	9.63344
SO_2016_CLC_T2_12	CLC_T2_12_Fibrobacteraceae	VIRSorter_scaffold_10_c1-circular_gene_132_gene_230-119222-210269-cat_5_PH3_2017	1	9.41683	33.8951
SO_2016_CLC_T2_12	CLC_T2_12_Fibrobacteraceae	VIRSorter_NODE_3353_length_14614_cov_1_813557_LW64-88_2017-cat_2	1	9.41683	13.5024
SO_2016_CLC_T2_12	CLC_T2_12_Fibrobacteraceae	VIRSorter_NODE_30617_length_7923_cov_3_620318_LW162_2017-cat_2	1	9.41683	27.2627
SO_2016_CLC_T2_12	CLC_T2_12_Fibrobacteraceae	VIRSorter_NODE_15179_length_12451_cov_2_235394_LW162_2017-cat_2	1	9.41683	18.2532
SO_2016_CLC_T2_124	CLC_T2_124_Arcobacteraceae	VIRSorter_scaffold_16324_c1_LW138R_2017-cat_2	1	16.3121	14.3279
SO_2016_CLC_T1_6	CLC_T1_6_Bacteroidales	VIRSorter_scaffold_87839_c1_PH3_2017-cat_2	1	8.92681	40.2756
SO_2016_CLC_T1_4	CLC_T1_4_Cloacimonas_sp002432865	VIRSorter_scaffold_1886_c1_LW138R_2017-cat_2	1	13.7934	31.0112
SO_2016_CLC_T1_4	CLC_T1_4_Cloacimonas_sp002432865	VIRSorter_NODE_134253_length_3072_cov_0_473345_LW162_2017-cat_2	1	13.7934	4.79911
SO_2016_CLC_T1_4	CLC_T1_4_Cloacimonas_sp002432865	VIRSorter_NODE_1061_length_59043_cov_1_416882_LW162_2017-cat_2	1	13.7934	9.62712
SO_2016_CLC_T1_29	CLC_T1_29_Treponema_D	VIRSorter_NODE_20472_length_4733_cov_0_840643_LW64-88_2017-cat_1	1	54.1449	5.75693
SO_2016_CLC_T1_16	CLC_T1_16_Paludibacteraceae	VIRSorter_NODE_1607_length_23354_cov_3_094976_LW64-88_2017-cat_2	1	13.6069	23.3959

## Sheet: Table S5
Supplemental Table S5: Host MAGs and predicted viral elements included in the 2017 host to 2016 viruses network, including number of spacer matches and coverages for both partners.
Host ID	Host name in network	Virus	Number of spacer to protospacer matches	Host coverage	Virus coverage
SO_2017_CLC_107	CLC_107_Bacteroidales	VIRSorter_scaffold12506_LW138R_2016-cat_2	65	11.5524	9.23728
SO_2017_CLC_107	CLC_107_Bacteroidales	VIRSorter_scaffold14795_PH3_Jul20_2016-cat_2	44	11.5524	13.403
SO_2017_LW2_114	LW2_114_Bacteroidales	VIRSorter_scaffold01335_PH3_Jul20_2016-cat_2	36	877.461	16.027
SO_2017_LW2_114	LW2_114_Bacteroidales	VIRSorter_scaffold03684_LW138R_2016-cat_2	35	877.461	11.3919
SO_2017_LW2_114	LW2_114_Bacteroidales	VIRSorter_scaffold12506_LW138R_2016-cat_2	32	877.461	9.23728
SO_2017_LW3_16	LW3_16_Pacearchaeales	VIRSorter_scaffold03137_LW162_2016-cat_2	27	72.3022	33.0506
SO_2017_CLC_107	CLC_107_Bacteroidales	VIRSorter_scaffold03684_LW138R_2016-cat_2	20	11.5524	11.3919
SO_2017_CLC_107	CLC_107_Bacteroidales	VIRSorter_scaffold01335_PH3_Jul20_2016-cat_2	20	11.5524	16.027
SO_2017_LW2_114	LW2_114_Bacteroidales	VIRSorter_scaffold14795_PH3_Jul20_2016-cat_2	19	877.461	13.403
SO_2017_CLC_33	CLC_33_Methanoculleus_sp002506585	VIRSorter_scaffold05069_LW138R_2016-cat_2	10	62.1501	13.6806
SO_2017_LW1_9	LW1_9_Paceibacterales	VIRSorter_scaffold01922_LW162_2016-cat_2	8	11.2935	11.3737
SO_2017_LW2_110	LW2_110_Acholeplasmataceae_A	VIRSorter_scaffold28918_PH3_Jul20_2016-cat_2	7	216.416	7.38743
SO_2017_CLC_93	CLC_93_Arcobacteraceae	VIRSorter_scaffold03651_PH3_Jul20_2016-cat_2	6	16.0058	17.9185
SO_2017_CLC_93	CLC_93_Arcobacteraceae	VIRSorter_scaffold19194_PH3_Jul20_2016-cat_2	5	16.0058	5.89537
SO_2017_LW3_10	LW3_10_Sphaerochaeta	VIRSorter_scaffold03025_LW162_2016-cat_2	4	20.3914	9.09886
SO_2017_LW2_39	LW2_39_Thiohalomonadaceae	VIRSorter_scaffold13660_LW138R_2016-cat_2	4	41.8929	179.947
SO_2017_LW2_139	LW2_139_Absconditabacterales	VIRSorter_scaffold21383_LW138R_2016-cat_1	4	17.4476	7.80681
SO_2017_CLC_113	CLC_113_Acholeplasmataceae_A	VIRSorter_scaffold28918_PH3_Jul20_2016-cat_2	4	54.7457	7.38743
SO_2017_LW4_38	LW4_38_Prolixibacteraceae	VIRSorter_scaffold04064_OW334_2016-cat_2	3	11.4739	7.67349
SO_2017_LW3_146	LW3_146_Methanoregula	VIRSorter_scaffold07972_LW162_2016-cat_2	3	24.66	7.3658
SO_2017_LW2_146	LW2_146_Pigmentiphaga	VIRSorter_scaffold00325_LW138R_2016-circular-cat_2	3	52.6175	71.172
SO_2017_LW2_138	LW2_138_Bacilli	VIRSorter_scaffold21383_LW138R_2016-cat_1	3	39.8972	7.80681
SO_2017_LW4_93	LW4_93_Bacteroidales	VIRSorter_scaffold59123_LW64-88_2016-cat_2	2	16.3913	5.6716
SO_2017_LW4_7	LW4_7_Bacteroidales	VIRSorter_scaffold55361_PH3_Jul14_2016-cat_1	2	26.2065	5.34249
SO_2017_LW4_69	LW4_69_Methylobacter_A_tundripaludum_A	VIRSorter_scaffold01814_OW334_2016-cat_2	2	15.4044	13.2145
SO_2017_LW4_147	LW4_147_Pacearchaeales	VIRSorter_scaffold11541_LW138R_2016-cat_2	2	18.3066	9.1722
SO_2017_LW2_87	LW2_87_Bacilli	VIRSorter_scaffold41644_LW138R_2016-cat_2	2	11.3215	8.8878
SO_2017_LW2_72	LW2_72_Bacteroidales	VIRSorter_scaffold14862_LW138R_2016-cat_2	2	9.78348	70.5767
SO_2017_LW2_36	LW2_36_Ottowia	VIRSorter_scaffold69732_LW138R_2016-cat_2	2	25.4194	25.7886
SO_2017_LW2_139	LW2_139_Absconditabacterales	VIRSorter_scaffold49702_PH3_Jul20_2016-cat_2	2	17.4476	5.982
SO_2017_LW2_124	LW2_124_Riflebacteria	VIRSorter_scaffold72348_PH3_Jul14_2016-cat_2	2	63.0641	8.28301
SO_2017_LW1_9	LW1_9_Paceibacterales	VIRSorter_scaffold14157_LW64-88_2016-cat_1	2	11.2935	7.37091
SO_2017_LW1_30	LW1_30_Synergistaceae	VIRSorter_scaffold09757_LW138R_2016-cat_2	2	11.6236	15.067
SO_2017_LW1_10	LW1_10_Omnitrophota	VIRSorter_scaffold03618_LW64-88_2016-cat_2	2	12.529	93.0619
SO_2017_GW1_87	GW1_87_Sulfuritalea	VIRSorter_scaffold02118_OW334_2016-cat_1	2	9.37994	11.5821
SO_2017_GW1_87	GW1_87_Sulfuritalea	VIRSorter_scaffold01178_LW138R_2016-circular-cat_2	2	9.37994	50.6495
SO_2017_GW1_3	GW1_3_Prolixibacteraceae	VIRSorter_scaffold11008_OW334_2016-cat_2	2	25.9909	5.92305
SO_2017_GW1_259	GW1_259_Moranbacterales	VIRSorter_scaffold01770_LW162_2016-cat_2	2	7.59866	19.3797
SO_2017_GW1_229	GW1_229_Patescibacteria	VIRSorter_scaffold01129_OW334_2016-cat_2	2	22.1363	14.705
SO_2017_CLC_92	CLC_92_Sphaerochaeta	VIRSorter_scaffold00862_PH3_Jul20_2016-cat_2	2	29.5334	16.6238
SO_2017_CLC_8	CLC_8_Bacteroidales	VIRSorter_scaffold31106_PH3_Jul20_2016-cat_1	2	20.5459	7.65892
SO_2017_CLC_8	CLC_8_Bacteroidales	VIRSorter_scaffold05692_PH3_Jul14_2016-cat_2	2	20.5459	7.07987
SO_2017_CLC_54	CLC_54_Pedosphaerales	VIRSorter_scaffold55215_PH3_Jul20_2016-cat_2	2	20.8111	14.5534
SO_2017_CLC_54	CLC_54_Pedosphaerales	VIRSorter_scaffold48868_PH3_Jul20_2016-cat_2	2	20.8111	14.8494
SO_2017_CLC_47	CLC_47_Bacteroidales	VIRSorter_scaffold48041_PH3_Jul14_2016-cat_2	2	14.9139	9.83588
SO_2017_CLC_110	CLC_110_Methanoculleus	VIRSorter_scaffold48191_LW138R_2016-cat_2	2	45.3428	10.7154
SO_2017_LW4_93	LW4_93_Bacteroidales	VIRSorter_scaffold51688_LW162_2016-cat_2	1	16.3913	8.7084
SO_2017_LW4_93	LW4_93_Bacteroidales	VIRSorter_scaffold09066_LW64-88_2016-cat_2	1	16.3913	7.52129
SO_2017_LW4_75	LW4_75_Methanoregula	VIRSorter_scaffold16444_LW64-88_2016-cat_2	1	75.5189	26.6379
SO_2017_LW4_67	LW4_67_Methylobacter_A	VIRSorter_scaffold02818_LW162_2016-cat_2	1	13.6132	11.0854
SO_2017_LW4_67	LW4_67_Methylobacter_A	VIRSorter_scaffold01814_OW334_2016-cat_2	1	13.6132	13.2145
SO_2017_LW4_67	LW4_67_Methylobacter_A	VIRSorter_scaffold01651_OW334_2016-cat_2	1	13.6132	21.9836
SO_2017_LW4_67	LW4_67_Methylobacter_A	VIRSorter_scaffold00486_PH3_Jul14_2016-cat_1	1	13.6132	11.4943
SO_2017_LW4_43	LW4_43_Omnitrophota	VIRSorter_scaffold17705_LW64-88_2016-cat_1	1	20.9216	16.7227
SO_2017_LW4_38	LW4_38_Prolixibacteraceae	VIRSorter_scaffold18329_LW162_2016-cat_1	1	11.4739	7.21779
SO_2017_LW4_35	LW4_35_Omnitrophota	VIRSorter_scaffold13040_PH3_Jul14_2016-cat_2	1	14.139	11.2504
SO_2017_LW4_26	LW4_26_Lentimicrobiaceae	VIRSorter_scaffold03677_PH3_Jul20_2016-cat_2	1	12.7077	8.2738
SO_2017_LW4_26	LW4_26_Lentimicrobiaceae	VIRSorter_scaffold01928_PH3_Jul14_2016-cat_2	1	12.7077	16.6826
SO_2017_LW4_26	LW4_26_Lentimicrobiaceae	VIRSorter_scaffold00903_LW138R_2016-cat_2	1	12.7077	44.691
SO_2017_LW4_26	LW4_26_Lentimicrobiaceae	VIRSorter_scaffold00661_PH3_Jul20_2016-circular-cat_2	1	12.7077	11.201
SO_2017_LW4_26	LW4_26_Lentimicrobiaceae	VIRSorter_scaffold00551_PH3_Jul14_2016-circular-cat_2	1	12.7077	30.8223
SO_2017_LW4_164	LW4_164_Endomicrobiales	VIRSorter_scaffold46771_PH3_Jul20_2016-cat_2	1	11.6703	4.63078
SO_2017_LW4_114	LW4_114_Paceibacterales	VIRSorter_scaffold00819_LW64-88_2016-cat_2	1	155.257	104.168
SO_2017_LW3_99	LW3_99_Methanothrix_soehngenii	VIRSorter_scaffold08637_LW64-88_2016-cat_2	1	57.0294	10.0423
SO_2017_LW3_4	LW3_4_Methylomonas	VIRSorter_scaffold09149_PH3_Jul14_2016-cat_2	1	13.1338	16.9088
SO_2017_LW3_4	LW3_4_Methylomonas	VIRSorter_scaffold03296_LW162_2016-cat_2	1	13.1338	11.4375
SO_2017_LW3_3	LW3_3_Omnitrophota	VIRSorter_scaffold23118_LW64-88_2016-cat_2	1	22.8213	8.29942
SO_2017_LW3_3	LW3_3_Omnitrophota	VIRSorter_scaffold21138_LW162_2016-cat_2	1	22.8213	10.534
SO_2017_LW3_22	LW3_22_Clostridia	VIRSorter_scaffold13470_LW162_2016-cat_2	1	23.4216	16.1974
SO_2017_LW3_118	LW3_118_Methanothrix	VIRSorter_scaffold01549_LW64-88_2016-cat_2	1	9.05334	42.4845
SO_2017_LW3_113	LW3_113_Marinisomatota	VIRSorter_scaffold27824_PH3_Jul20_2016-cat_2	1	51.1699	19.464
SO_2017_LW2_77	LW2_77_Sphaerochaeta	VIRSorter_scaffold34335_PH3_Jul20_2016-cat_1	1	58.4533	7.15803
SO_2017_LW2_72	LW2_72_Bacteroidales	VIRSorter_scaffold22681_PH3_Jul20_2016-cat_2	1	9.78348	6.34895
SO_2017_LW2_58	LW2_58_Limnochordia	VIRSorter_scaffold62174_LW64-88_2016-cat_2	1	11.9087	15.8898
SO_2017_LW2_56	LW2_56_Pigmentiphaga	VIRSorter_scaffold92028_LW138R_2016-cat_1	1	11.9954	6.14846
SO_2017_LW2_50	LW2_50_Polyangia	VIRSorter_scaffold00325_LW138R_2016-circular-cat_2	1	14.0702	71.172
SO_2017_LW2_47	LW2_47_Fermentimonas_massiliensis	VIRSorter_scaffold45639_PH3_Jul14_2016-cat_2	1	15.9439	4.19095
SO_2017_LW2_39	LW2_39_Thiohalomonadaceae	VIRSorter_scaffold57942_LW138R_2016-cat_2	1	41.8929	5.97459
SO_2017_LW2_39	LW2_39_Thiohalomonadaceae	VIRSorter_scaffold04080_LW138R_2016-cat_2	1	41.8929	22.2611
SO_2017_LW2_39	LW2_39_Thiohalomonadaceae	VIRSorter_scaffold00140_LW138R_2016_gene_72_gene_126-82339-120817-cat_5	1	41.8929	59.7183
SO_2017_LW2_36	LW2_36_Ottowia	VIRSorter_scaffold06669_LW138R_2016-cat_2	1	25.4194	14.7621
SO_2017_LW2_36	LW2_36_Ottowia	VIRSorter_scaffold05955_PH3_Jul20_2016-cat_2	1	25.4194	5.59187
SO_2017_LW2_36	LW2_36_Ottowia	VIRSorter_scaffold04478_LW138R_2016-cat_2	1	25.4194	15.2521
SO_2017_LW2_36	LW2_36_Ottowia	VIRSorter_scaffold00433_LW64-88_2016-circular-cat_2	1	25.4194	25.3914
SO_2017_LW2_36	LW2_36_Ottowia	VIRSorter_scaffold00252_LW64-88_2016-circular-cat_2	1	25.4194	13.9492
SO_2017_LW2_35	LW2_35_Colwellbacteraceae	VIRSorter_scaffold55972_LW138R_2016-cat_2	1	18.4288	7.9025
SO_2017_LW2_30	LW2_30_Dehalococcoidia	VIRSorter_scaffold55844_PH3_Jul20_2016-cat_1	1	13.6706	7.59429
SO_2017_LW2_30	LW2_30_Dehalococcoidia	VIRSorter_scaffold01955_LW64-88_2016-cat_2	1	13.6706	56.2022
SO_2017_LW2_160	LW2_160_Dehalococcoidia	VIRSorter_scaffold41210_LW138R_2016-cat_1	1	14.9741	13.3808
SO_2017_LW2_159	LW2_159_Dehalococcoidia	VIRSorter_scaffold103886_PH3_Jul20_2016-cat_1	1	26.2047	6.76753
SO_2017_LW2_143	LW2_143_Porticoccaceae	VIRSorter_scaffold17297_LW138R_2016-cat_2	1	20.7928	77.1292
SO_2017_LW2_141	LW2_141_Bacteroidia	VIRSorter_scaffold01304_PH3_Jul20_2016-cat_2	1	47.5239	19.1874
SO_2017_LW2_141	LW2_141_Bacteroidia	VIRSorter_scaffold00585_LW162_2016-circular-cat_2	1	47.5239	67.1068
SO_2017_LW2_139	LW2_139_Absconditabacterales	VIRSorter_scaffold10807_LW138R_2016-cat_2	1	17.4476	8.68005
SO_2017_LW2_137	LW2_137_Muirbacteriaceae	VIRSorter_scaffold21383_LW138R_2016-cat_1	1	79.0056	7.80681
SO_2017_LW2_136	LW2_136_Thiopseudomonas	VIRSorter_scaffold01689_LW138R_2016-cat_2	1	24.0434	15.823
SO_2017_LW2_134	LW2_134_Marinisomatota	VIRSorter_scaffold16221_LW162_2016-cat_2	1	55.9792	14.6448
SO_2017_LW2_126	LW2_126_Porticoccaceae	VIRSorter_scaffold11648_LW138R_2016-cat_2	1	101.812	57.6745
SO_2017_LW2_125	LW2_125_Sulfurimonas	VIRSorter_scaffold12116_LW138R_2016-cat_2	1	11.204	17.5709
SO_2017_LW2_114	LW2_114_Bacteroidales	VIRSorter_scaffold35530_LW64-88_2016-cat_2	1	877.461	10.0697
SO_2017_LW2_114	LW2_114_Bacteroidales	VIRSorter_scaffold03166_LW162_2016-cat_2	1	877.461	9.53136
SO_2017_LW2_110	LW2_110_Acholeplasmataceae_A	VIRSorter_scaffold53695_LW138R_2016-cat_1	1	216.416	6.95983
SO_2017_LW1_8	LW1_8_Methanothrix	VIRSorter_scaffold00303_LW64-88_2016-circular-cat_2	1	10.2559	18.2351
SO_2017_LW1_47	LW1_47_Omnitrophota	VIRSorter_scaffold54138_LW162_2016-cat_2	1	19.3635	7.47106
SO_2017_LW1_36	LW1_36_Methanothrix	VIRSorter_scaffold01512_LW64-88_2016-cat_2	1	15.158	69.6292
SO_2017_LW1_19	LW1_19_Paceibacterales	VIRSorter_scaffold22350_LW64-88_2016-cat_2	1	6.04676	7.69626
SO_2017_GW3_6	GW3_6_Ignavibacteriaceae	VIRSorter_scaffold57684_LW162_2016-cat_2	1	19.9772	5.48954
SO_2017_GW3_4	GW3_4_Nitrospirota	VIRSorter_scaffold10622_PH3_Jul14_2016-cat_2	1	27.575	10.0157
SO_2017_GW3_34	GW3_34_Chitinophagaceae	VIRSorter_scaffold01431_LW162_2016-cat_2	1	38.6021	24.921
SO_2017_GW3_21	GW3_21_Bacteroidales	VIRSorter_scaffold26242_OW334_2016-cat_2	1	66.0188	16.5139
SO_2017_GW1_3	GW1_3_Prolixibacteraceae	VIRSorter_scaffold12581_LW64-88_2016-cat_2	1	25.9909	6.90853
SO_2017_GW1_29	GW1_29_Methylobacter_A	VIRSorter_scaffold01040_LW162_2016-cat_2	1	17.1219	351.029
SO_2017_GW1_205	GW1_205_Nevskia	VIRSorter_scaffold30782_PH3_Jul14_2016-cat_2	1	183.565	7.90451
SO_2017_GW1_197	GW1_197_Sulfuritalea	VIRSorter_scaffold20551_LW162_2016-cat_2	1	106.921	5.28588
SO_2017_GW1_197	GW1_197_Sulfuritalea	VIRSorter_scaffold02118_OW334_2016-cat_1	1	106.921	11.5821
SO_2017_GW1_192	GW1_192_Dehalococcoidia	VIRSorter_scaffold22534_LW162_2016-cat_2	1	6.7198	56.5325
SO_2017_GW1_181	GW1_181_Syntrophales	VIRSorter_scaffold21791_LW138R_2016-cat_2	1	31.9836	19.865
SO_2017_GW1_158	GW1_158_Paceibacteria	VIRSorter_scaffold01651_OW334_2016-cat_2	1	10.715	21.9836
SO_2017_CLC_93	CLC_93_Arcobacteraceae	VIRSorter_scaffold42967_PH3_Jul20_2016-cat_1	1	16.0058	8.99092
SO_2017_CLC_93	CLC_93_Arcobacteraceae	VIRSorter_scaffold10943_PH3_Jul14_2016-cat_2	1	16.0058	6.92119
SO_2017_CLC_93	CLC_93_Arcobacteraceae	VIRSorter_scaffold06160_LW64-88_2016-cat_2	1	16.0058	16.9218
SO_2017_CLC_8	CLC_8_Bacteroidales	VIRSorter_scaffold71213_PH3_Jul14_2016-cat_2	1	20.5459	6.51892
SO_2017_CLC_8	CLC_8_Bacteroidales	VIRSorter_scaffold26501_PH3_Jul14_2016-cat_2	1	20.5459	7.96637
SO_2017_CLC_82	CLC_82_Cloacimonadaceae	VIRSorter_scaffold60606_LW64-88_2016-cat_1	1	38.4612	4.672
SO_2017_CLC_80	CLC_80_Cloacimonadaceae	VIRSorter_scaffold00515_LW64-88_2016-circular-cat_2	1	21.2163	26.7467
SO_2017_CLC_74	CLC_74_Methanomethylophilaceae	VIRSorter_scaffold20056_LW64-88_2016-cat_1	1	32.7492	9.73448
SO_2017_CLC_58	CLC_58_Bacteroidales	VIRSorter_scaffold70049_LW64-88_2016-cat_2	1	13.1047	14.9447
SO_2017_CLC_54	CLC_54_Pedosphaerales	VIRSorter_scaffold78444_LW64-88_2016-cat_2	1	20.8111	6.80756
SO_2017_CLC_38	CLC_38_Cloacimonadales	VIRSorter_scaffold59410_LW64-88_2016-cat_2	1	17.427	21.6484
SO_2017_CLC_33	CLC_33_Methanoculleus_sp002506585	VIRSorter_scaffold60606_LW64-88_2016-cat_1	1	62.1501	4.672
SO_2017_CLC_33	CLC_33_Methanoculleus_sp002506585	VIRSorter_scaffold44242_LW64-88_2016-cat_2	1	62.1501	14.7013
SO_2017_CLC_33	CLC_33_Methanoculleus_sp002506585	VIRSorter_scaffold43003_LW138R_2016-cat_2	1	62.1501	33.0726
SO_2017_CLC_22	CLC_22_Bacteroidales	VIRSorter_scaffold54103_LW138R_2016-cat_2	1	14.6547	5.65192
SO_2017_CLC_20	CLC_20_Bacteroidales	VIRSorter_scaffold02526_PH3_Jul20_2016-cat_2	1	10.5179	7.72772
SO_2017_CLC_123	CLC_123_Methanoculleus_sp002839575	VIRSorter_scaffold41409_PH3_Jul14_2016-cat_2	1	93.6822	11.866
SO_2017_CLC_113	CLC_113_Acholeplasmataceae_A	VIRSorter_scaffold53695_LW138R_2016-cat_1	1	54.7457	6.95983
SO_2017_CLC_107	CLC_107_Bacteroidales	VIRSorter_scaffold03433_OW334_2016_gene_1_gene_14-0-13073-cat_5	1	11.5524	7.2503
SO_2017_CLC_106	CLC_106_Sphaerochaetaceae	VIRSorter_scaffold00787_LW64-88_2016-cat_2	1	22.0385	151.743
SO_2017_CLC_102	CLC_102_Methanoculleus	VIRSorter_scaffold48191_LW138R_2016-cat_2	1	21.7102	10.7154

## Sheet: Table S6
Supplemental Table S6: Networked MAGs and their predicted taxonomy, genome statistics, and NCBI accessions.
MAG name	Predicted taxonomy	Genome size (Mb)	Number of contigs	Coverage	% Completion	% Contamination	NCBI Accession
SO_2016_CLC_T1_16	uncultured Paludibacteraceae bacterium	3.24363	381	13.6069	94.07	5.11	JALNVE000000000
SO_2016_CLC_T1_29	uncultured Treponema bacterium	3.33948	272	54.1449	97.52	2.8	JALNVF000000000
SO_2016_CLC_T1_45	uncultured Bacteroidaceae bacterium	2.66259	325	13.7934	86.73	4.92	JALNVG000000000
SO_2016_CLC_T1_4	uncultured Cloacimonas bacterium	2.18496	131	18.803	100	1.1	JALNVH000000000
SO_2016_CLC_T1_56	uncultured Desulforhopalus bacterium	2.89848	146	53.3263	97.42	0	JALNVI000000000
SO_2016_CLC_T1_6	uncultured Bacteroidales bacterium	1.65473	237	8.92681	79.12	3.14	JALNVJ000000000
SO_2016_CLC_T1_71	uncultured Acholeplasmataceae bacterium	1.26876	82	9.21519	100	0	JALNVK000000000
SO_2016_CLC_T2_118	uncultured Bacteroidales bacterium	2.16442	280	20.4245	79.09	1.36	JALNVL000000000
SO_2016_CLC_T2_119	uncultured Cloacimonas bacterium	1.89513	175	23.5477	94.51	1.1	JALNVM000000000
SO_2016_CLC_T2_124	uncultured Arcobacteraceae bacterium	1.57644	69	16.3121	95.53	0.54	JALNVN000000000
SO_2016_CLC_T2_12	uncultured Fibrobacteraceae bacterium	2.79901	357	9.41683	89.5	1.1	JALNVO000000000
SO_2016_CLC_T2_130	uncultured Cloacimonadaceae bacterium	2.28549	198	32.55	96.64	2.2	JALNVP000000000
SO_2016_CLC_T2_14	uncultured Desulfuromonas thiophila sp.	1.78232	334	18.0998	71.68	2.58	JALNVQ000000000
SO_2016_CLC_T2_23	uncultured Saccharofermentanales bacterium	1.33098	170	15.5513	79.39	0.71	JALNVR000000000
SO_2016_CLC_T2_44	uncultured Cloacimonadaceae bacterium	2.55311	277	12.7654	94.25	2.81	JALNVS000000000
SO_2016_CLC_T2_56	uncultured Sphaerochaetaceae bacterium	2.5357	299	19.4422	90.8	0.19	JALNVT000000000
SO_2016_CLC_T2_68	uncultured Bacteroides bacterium	2.33176	271	10.617	92.26	2.56	JALNVU000000000
SO_2016_GW1_102	uncultured Salinivirgaceae bacterium	4.23883	663	6.58817	83.89	1.9	JALNVV000000000
SO_2016_GW1_14	uncultured Nevskia bacterium	3.14026	588	6.42979	78.23	1.64	JALNVW000000000
SO_2016_GW1_23	uncultured Acidithiobacillus bacterium	2.46092	28	56.1838	99.34	0	JALNVX000000000
SO_2016_GW1_25	uncultured Syntrophales bacterium	2.65045	363	45.5342	85.18	2.15	JALNVY000000000
SO_2016_GW1_26	uncultured Gallionella bacterium	3.50531	129	12.9267	97.91	5.59	JALNVZ000000000
SO_2016_GW1_4	uncultured Gracilibacteria bacterium	1.22408	26	12.5555	85.15	0.99	JALNWA000000000
SO_2016_GW1_51	uncultured Ignavibacteriaceae bacterium	4.18706	307	17.1327	97.19	6.7	JALNWB000000000
SO_2016_LW1_11	uncultured Rhodoferax bacterium	3.27205	542	15.7606	86.17	2.21	JALNWC000000000
SO_2016_LW1_14	uncultured Bacilli bacterium	1.39601	305	8.15307	79.21	9.47	JALNWD000000000
SO_2016_LW1_3	uncultured Bacteroidales bacterium	3.36607	169	25.6575	95.7	1.34	JALNWE000000000
SO_2016_LW1_47	uncultured Colwellbacteraceae bacterium	0.522227	54	13.4023	70.36	1.12	JALNWF000000000
SO_2016_LW1_64	uncultured Bacteroidales bacterium	3.07893	88	34.9497	96.98	1.43	JALNWG000000000
SO_2016_LW2_104	uncultured Lutisporaceae bacterium	2.26703	235	12.2638	89.92	3.63	JALNWH000000000
SO_2016_LW2_118	uncultured Muirbacteriaceae bacterium	2.95784	329	8.14323	91.57	3.5	JALNWI000000000
SO_2016_LW2_144	uncultured Syntrophorhabdaceae bacterium	3.02511	172	29.2544	92.26	2.6	JALNWJ000000000
SO_2016_LW2_159	uncultured Limnochordia bacterium	2.88716	107	28.046	92.65	1.8	JALNWK000000000
SO_2016_LW2_162	uncultured Syntrophales bacterium	2.52085	266	8.07666	90.59	4.52	JALNWL000000000
SO_2016_LW2_17	uncultured Desulfocurvus bacterium	3.19307	294	9.66643	97.04	0.07	JALNWM000000000
SO_2016_LW2_21	uncultured Syntrophales bacterium	2.35821	43	19.0304	92.9	1.51	JALNWN000000000
SO_2016_LW2_22	uncultured Acholeplasmataceae bacterium	1.90125	193	97.2476	94.48	3.01	JALNWO000000000
SO_2016_LW2_24	uncultured Thiopseudomonas bacterium	2.43267	141	25.4495	87.98	2.04	JALNWP000000000
SO_2016_LW2_26	uncultured Solirubrobacteraceae bacterium	4.22385	39	118.64	97.01	0	JALNWQ000000000
SO_2016_LW2_30	uncultured Cloacimonadaceae bacterium	2.52983	287	8.6299	90.94	0.13	JALNWR000000000
SO_2016_LW2_36	uncultured Azoarcus bacterium	4.1936	357	152.296	95.72	2.25	JALNWS000000000
SO_2016_LW2_3	uncultured Acholeplasmataceaebacterium	1.22163	141	12.2884	91.33	2	JALNWT000000000
SO_2016_LW2_43	uncultured Marinisomatota bacterium	1.72729	329	29.0361	70.46	0	JALNWU000000000
SO_2016_LW2_46	uncultured Anaerolineaceae bacterium	2.23305	213	17.8926	86.16	7.27	JALNWV000000000
SO_2016_LW2_50	uncultured Saccharofermentanales bacterium	3.45163	151	10.4595	93.97	1.77	JALNWW000000000
SO_2016_LW2_63	uncultured Bacteroidales bacterium	3.90295	317	13.9988	91.94	0.9	JALNWX000000000
SO_2016_LW2_6	uncultured Desulfomonilia bacterium	3.25077	291	17.5479	96.56	2.94	JALNWY000000000
SO_2016_LW2_75	uncultured Bacteroidales bacterium	2.71992	251	8.9491	96.51	1.14	JALNWZ000000000
SO_2016_LW2_77	uncultured Sulfurospirillaceae bacterium	1.54578	188	32.5806	88.14	2.02	JALNXA000000000
SO_2016_LW2_85	uncultured Ratteibacteria bacterium	2.2634	115	13.0656	90.95	0	JALNXB000000000
SO_2016_LW2_92	uncultured Alkaliphilus bacterium	1.64837	304	11.4865	76.27	5.2	JALNXC000000000
SO_2016_LW2_9	uncultured Syntrophales bacterium	3.45517	90	7.37971	95.48	4.09	JALNXD000000000
SO_2016_LW3_20	uncultured Desulfurivibrionaceae bacterium	4.47783	188	16.9184	97.96	1.6	JALNXE000000000
SO_2016_LW3_28	uncultured Melioribacteraceae bacterium	4.04235	177	31.6793	95.59	6.15	JALNXG000000000
SO_2016_LW3_42	uncultured Rhodocyclaceae bacterium	3.55788	52	17.0907	96.89	1.45	JALNXH000000000
SO_2017_CLC_102	uncultured Methanoculleus archaeum	2.38425	393	21.7102	84.35	3.27	JALNXI000000000
SO_2017_CLC_106	uncultured Sphaerochaetaceae bacterium	3.05723	149	22.0385	98.86	3.41	JALNXJ000000000
SO_2017_CLC_107	uncultured Bacteroidales bacterium	3.11699	156	11.5524	92.47	2.17	JALNXK000000000
SO_2017_CLC_110	uncultured Methanoculleus archaeum	2.51584	492	45.3428	76.43	9.31	JALNXL000000000
SO_2017_CLC_113	uncultured Acholeplasmataceae bacterium	1.38495	55	54.7457	98.67	0.12	JALNXM000000000
SO_2017_CLC_123	uncultured Methanoculleus archaeum	2.35194	184	93.6822	89.39	3.27	JALNXO000000000
SO_2017_CLC_20	uncultured Bacteroidales bacterium	2.43852	322	10.5179	85.21	1.88	JALNXP000000000
SO_2017_CLC_22	uncultured Bacteroidales bacterium	2.02369	366	14.6547	79.44	4.3	JALNXQ000000000
SO_2017_CLC_25	uncultured Bacteroidales bacterium	2.29199	347	10.3235	77.88	2.86	JALNXR000000000
SO_2017_CLC_27	uncultured Methanocorpusculum archaeum	2.02256	358	49.7206	83.91	7.34	JALNXS000000000
SO_2017_CLC_33	uncultured Methanoculleus archaeum	3.35265	276	62.1501	96.62	3.27	JALNXU000000000
SO_2017_CLC_38	uncultured Cloacimonadales bacterium	3.7039	519	41.7131	96.7	7.43	JALNXV000000000
SO_2017_CLC_3	uncultured Bacteroidales bacterium	4.30055	514	17.427	97.04	5.87	JALNXW000000000
SO_2017_CLC_47	uncultured Bacteroidales bacterium	2.11762	462	14.9139	73.76	7.74	JALNXX000000000
SO_2017_CLC_54	uncultured Pedosphaerales bacterium	2.85607	70	20.8111	94.59	6.08	JALNXY000000000
SO_2017_CLC_58	uncultured Bacteroidales bacterium	1.92253	338	13.1047	78.11	4.03	JALNXZ000000000
SO_2017_CLC_67	uncultured Massilibacteroides bacterium	2.32491	517	9.51415	70.44	9.71	JALNYA000000000
SO_2017_CLC_74	uncultured Methanomethylophilaceae archaeum	1.50584	162	32.7492	94.35	8.39	JALNYB000000000
SO_2017_CLC_80	uncultured Cloacimonadaceae bacterium	2.46673	304	21.2163	98.29	7.69	JALNYC000000000
SO_2017_CLC_82	uncultured Cloacimonadaceae bacterium	3.00412	407	20.5459	95.05	3.09	JALNYD000000000
SO_2017_CLC_85	uncultured Synergistaceae bacterium	2.24904	346	38.4612	92.88	2.54	JALNYE000000000
SO_2017_CLC_8	uncultured Bacteroidales bacterium	2.18899	133	59.8538	95.05	1.88	JALNYF000000000
SO_2017_CLC_92	uncultured Sphaerochaeta bacterium	2.32799	305	29.5334	87.04	4.21	JALNYG000000000
SO_2017_CLC_93	uncultured Arcobacteraceae bacterium	2.28331	58	16.0058	97.97	1.22	JALNYH000000000
SO_2017_CLC_94	uncultured Bacteroidales bacterium	2.09219	47	67.0975	95.14	2.38	JALNYI000000000
SO_2017_CLC_97	uncultured Saccharofermentanales bacterium	1.62189	120	25.3504	86.52	2.54	JALNYJ000000000
SO_2017_GW1_129	uncultured Gallionella bacterium	3.17782	72	43.3973	96.29	2.78	JALNYK000000000
SO_2017_GW1_158	uncultured Paceibacteria bacterium	0.950147	51	10.715	82.89	1.88	JALNYL000000000
SO_2017_GW1_163	uncultured Acidithiobacillus bacterium	2.47173	4	215.517	99.34	0	JALNYM000000000
SO_2017_GW1_181	uncultured Syntrophales bacterium	3.98957	88	31.9836	96.65	1.31	JALNYO000000000
SO_2017_GW1_185	uncultured Desulfobaccales bacterium	4.33578	231	9.19585	96.32	4.09	JALNYP000000000
SO_2017_GW1_188	uncultured Metallibacterium scheffleri sp.	3.10943	27	24.3506	98.64	2.8	JALNYQ000000000
SO_2017_GW1_192	uncultured Dehalococcoidia bacterium	2.68505	262	6.7198	88.78	4.54	JALNYR000000000
SO_2017_GW1_197	uncultured Sulfuritalea bacterium	3.80438	22	106.921	97.1	2.29	JALNYT000000000
SO_2017_GW1_205	uncultured Nevskia bacterium	4.2559	42	183.565	99.37	1.77	JALNYU000000000
SO_2017_GW1_223	uncultured Dojkabacteria bacterium	2.53269	71	15.6883	80.02	4.08	JALNYV000000000
SO_2017_GW1_229	uncultured Patescibacteria bacterium	1.3374	29	22.1363	77.23	2.48	JALNYW000000000
SO_2017_GW1_259	uncultured Moranbacterales bacterium	0.911106	63	7.59866	79.4	2.25	JALNYX000000000
SO_2017_GW1_29	uncultured Methylobacter bacterium	4.71088	287	17.1219	99.65	7.01	JALNYY000000000
SO_2017_GW1_3	uncultured Prolixibacteraceae bacterium	5.43996	158	25.9909	99.53	5.16	JALNYZ000000000
SO_2017_GW1_70	uncultured Syntrophales bacterium	3.37141	196	18.1121	95.14	6.61	JALNZA000000000
SO_2017_GW1_87	uncultured Sulfuritalea bacterium	3.33751	83	9.37994	92.65	0.76	JALNZB000000000
SO_2017_GW1_88	uncultured Bacteroidales bacterium	4.17719	95	9.93378	97.31	2.62	JALNZC000000000
SO_2017_GW3_21	uncultured Bacteroidales bacterium	4.12394	109	66.0188	97.85	1.61	JALNZD000000000
SO_2017_GW3_34	uncultured Chitinophagaceae bacterium	3.51363	57	38.6021	99.01	1.23	JALNZE000000000
SO_2017_GW3_4	uncultured Nitrospirota bacterium	3.54174	49	27.575	97.73	0.91	JALNZF000000000
SO_2017_GW3_6	uncultured Ignavibacteriaceae bacterium	3.20685	29	19.9772	86.87	1.68	JALNZG000000000
SO_2017_GW3_7	uncultured Bacteroidota bacterium	3.70964	407	13.1649	91.17	1.66	JALNZH000000000
SO_2017_LW1_10	uncultured Omnitrophota bacterium	2.35807	194	12.529	86.74	4.94	JALNZI000000000
SO_2017_LW1_19	uncultured Paceibacterales bacterium	0.764414	113	6.04676	73.09	2.07	JALNZJ000000000
SO_2017_LW1_23	uncultured Polyangia bacterium	6.25484	252	13.8087	88.71	7.12	JALNZK000000000
SO_2017_LW1_30	uncultured Synergistaceae bacterium	2.94726	580	11.6236	79.14	5.65	JALNZM000000000
SO_2017_LW1_36	uncultured Methanothrix archaeum	2.54616	222	15.158	98.69	1.31	JALNZN000000000
SO_2017_LW1_47	uncultured Omnitrophota bacterium	1.77959	191	19.3635	84.52	8.6	JALNZO000000000
SO_2017_LW1_6	uncultured Cloacimonadaceae bacterium	2.44662	242	14.597	90.68	5.49	JALNZP000000000
SO_2017_LW1_8	uncultured Methanothrix bacterium	2.7412	329	10.2559	95.1	0.46	JALNZQ000000000
SO_2017_LW1_9	uncultured Paceibacterales bacterium	1.50162	118	11.2935	73.56	5.17	JALNZR000000000
SO_2017_LW2_110	uncultured Acholeplasmataceae bacterium	1.47971	57	216.416	98.67	0	JALNZS000000000
SO_2017_LW2_112	uncultured Bacteroidales bacterium	4.35445	101	78.3132	97.31	1.34	JALNZT000000000
SO_2017_LW2_114	uncultured Bacteroidales bacterium	3.52484	78	877.461	95.16	1.08	JALNZU000000000
SO_2017_LW2_118	uncultured Tissierellaceae bacterium	2.44874	71	38.5688	97.84	3.15	JALNZV000000000
SO_2017_LW2_120	uncultured Patescibacteria bacterium	1.35255	68	30.8548	70.3	3.41	JALNZW000000000
SO_2017_LW2_124	uncultured Riflebacteria bacterium	2.57547	393	30.2793	81.33	1.57	JALNZX000000000
SO_2017_LW2_125	uncultured Sulfurimonas bacterium	2.11869	135	63.0641	97.48	1.22	JALNZY000000000
SO_2017_LW2_126	uncultured Porticoccaceae bacterium	2.34077	257	11.204	76.35	3.7	JALNZZ000000000
SO_2017_LW2_12	uncultured Sulfurimonas bacterium	2.10205	81	101.812	98.78	2.18	JALOAA000000000
SO_2017_LW2_134	uncultured Marinisomatota bacterium	2.54197	343	55.9792	88.95	0	JALOAB000000000
SO_2017_LW2_136	uncultured Thiopseudomonas bacterium	2.63351	80	24.0434	90.7	1.85	JALOAC000000000
SO_2017_LW2_137	uncultured Muirbacteriaceae bacterium	3.87442	146	79.0056	93.26	4.56	JALOAD000000000
SO_2017_LW2_138	uncultured Bacilli bacterium	1.96504	87	39.8972	72.12	5.33	JALOAE000000000
SO_2017_LW2_139	uncultured Absconditabacterales bacterium	1.1659	87	17.4476	70.53	3.61	JALOAF000000000
SO_2017_LW2_141	uncultured Bacteroidia bacterium	2.90255	73	47.5239	96.67	2.63	JALOAG000000000
SO_2017_LW2_143	uncultured Porticoccaceae bacterium	4.58459	254	20.7928	99.81	8.87	JALOAH000000000
SO_2017_LW2_146	uncultured Pigmentiphaga bacterium	5.16538	88	52.6175	97.56	0.3	JALOAI000000000
SO_2017_LW2_155	uncultured Monoglobales bacterium	2.68697	103	20.5789	90.44	1.01	JALOAJ000000000
SO_2017_LW2_159	uncultured Dehalococcoidia bacterium	2.89197	32	26.2047	93.73	1.98	JALOAL000000000
SO_2017_LW2_160	uncultured Dehalococcoidia bacterium	3.28321	299	14.9741	90.76	3.08	JALOAM000000000
SO_2017_LW2_22	uncultured Acholeplasmataceae bacterium	1.08999	171	19.3661	76.67	5	JALOAO000000000
SO_2017_LW2_30	uncultured Dehalococcoidia bacterium	3.54222	586	13.6706	86.44	5.02	JALOAP000000000
SO_2017_LW2_33	uncultured Bacteroidales bacterium	2.82804	186	13.4915	96.59	1.61	JALOAQ000000000
SO_2017_LW2_35	uncultured Colwellbacteraceae bacterium	0.589343	46	18.4288	72.05	0	JALOAR000000000
SO_2017_LW2_36	uncultured Ottowia bacterium	3.28634	192	25.4194	95.56	3.26	JALOAS000000000
SO_2017_LW2_39	uncultured Thiohalomonadaceae bacterium	4.13155	109	41.8929	96.19	7.21	JALOAT000000000
SO_2017_LW2_47	uncultured Fermentimonas massiliensis sp.	2.75997	91	10.07	100	0	JALOAU000000000
SO_2017_LW2_4	uncultured Novosphingobium bacterium	4.29491	401	15.9439	96.12	9.71	JALOAV000000000
SO_2017_LW2_50	uncultured Polyangia bacterium	3.54418	142	14.0702	91.2	4.52	JALOAW000000000
SO_2017_LW2_56	uncultured Pigmentiphaga bacterium	2.93146	398	11.9954	73.74	6.14	JALOAX000000000
SO_2017_LW2_58	uncultured Limnochordia bacterium	2.49209	447	11.9087	82.8	9.32	JALOAY000000000
SO_2017_LW2_68	uncultured Pseudomonas bacterium	3.21581	107	42.2985	96.92	2.11	JALOBA000000000
SO_2017_LW2_72	uncultured Bacteroidales bacterium	3.74668	467	9.78348	98.12	1.97	JALOBB000000000
SO_2017_LW2_73	uncultured Dokdonella bacterium	3.41999	99	12.4531	97.52	2.08	JALOBC000000000
SO_2017_LW2_77	uncultured Sphaerochaeta bacterium	2.33095	265	58.4533	86.71	5.17	JALOBD000000000
SO_2017_LW2_84	uncultured Syntrophales bacterium	2.14512	35	15.9299	92.9	1.54	JALOBE000000000
SO_2017_LW2_87	uncultured Bacilli bacterium	1.61684	198	11.3215	92	2.79	JALOBF000000000
SO_2017_LW2_94	uncultured Sulfurospirillaceae bacterium	1.73282	78	42.4509	96.8	0.58	JALOBG000000000
SO_2017_LW3_10	uncultured Sphaerochaeta bacterium	4.50326	735	20.3914	85.02	2.75	JALOBH000000000
SO_2017_LW3_113	uncultured Marinisomatota bacterium	2.46948	290	10.3583	95.54	2.3	JALOBI000000000
SO_2017_LW3_118	uncultured Methanothrix archaeum	2.60036	496	51.1699	80.43	9.25	JALOBJ000000000
SO_2017_LW3_11	uncultured UBP3 bacterium	2.25826	39	9.05334	94.59	4.76	JALOBK000000000
SO_2017_LW3_146	uncultured Methanoregula archaeum	3.31669	207	24.66	93.14	9.8	JALOBL000000000
SO_2017_LW3_15	uncultured Cloacimonadaceae bacterium	2.69159	187	14.6015	97.74	6.19	JALOBM000000000
SO_2017_LW3_16	uncultured Pacearchaeales archaeum	3.05417	105	72.3022	71.88	0	JALOBN000000000
SO_2017_LW3_22	uncultured Clostridia bacterium	2.82526	316	23.4216	81.29	5.51	JALOBO000000000
SO_2017_LW3_26	uncultured Methanoregula archaeum	3.0955	173	9.77523	90.85	4.47	JALOBP000000000
SO_2017_LW3_3	uncultured Omnitrophota bacterium	1.04726	135	22.8213	75.98	1.68	JALOBQ000000000
SO_2017_LW3_47	uncultured Omnitrophota bacterium	1.47509	159	13.1338	86.38	3.23	JALOBR000000000
SO_2017_LW3_4	uncultured Methylomonas bacterium	5.21407	75	9.2033	98.91	1.45	JALOBS000000000
SO_2017_LW3_64	uncultured Cloacimonadaceae bacterium	2.60383	84	11.3267	95.6	0	JALOBT000000000
SO_2017_LW3_87	uncultured Bacteroidales bacterium	3.18211	56	18.9213	97.67	1.61	JALOBU000000000
SO_2017_LW3_99	uncultured Methanothrix soehngenii sp.	2.30691	310	57.0294	88.89	4.3	JALOBV000000000
SO_2017_LW4_114	uncultured Paceibacterales bacterium	0.955822	16	155.257	83.05	0	JALOBW000000000
SO_2017_LW4_147	uncultured Pacearchaeales archaeum	1.30005	37	18.3066	71.57	1.85	JALOBX000000000
SO_2017_LW4_164	uncultured Endomicrobiales bacterium	1.35081	42	11.6703	94.01	1.12	JALOBY000000000
SO_2017_LW4_26	uncultured Lentimicrobiaceae bacterium	3.33057	82	12.7077	98.66	2.15	JALOCA000000000
SO_2017_LW4_27	uncultured Omnitrophota bacterium	1.58231	63	12.2401	91.76	1.08	JALOCB000000000
SO_2017_LW4_35	uncultured Omnitrophota bacterium	2.17571	110	14.139	90.32	4.4	JALOCC000000000
SO_2017_LW4_38	uncultured Prolixibacteraceae bacterium	4.33314	196	11.4739	96.77	1.08	JALOCD000000000
SO_2017_LW4_43	uncultured Omnitrophota bacterium	2.01606	189	20.9216	81.48	4.74	JALOCE000000000
SO_2017_LW4_67	uncultured Methylobacter bacterium	4.62738	133	13.6132	97.62	3.88	JALOCF000000000
SO_2017_LW4_69	uncultured Methylobacter tundripaludum sp.	4.03291	92	15.4044	95.52	2.97	JALOCG000000000
SO_2017_LW4_75	uncultured Methanoregula archaeum	2.84762	26	26.2065	94.64	0.65	JALOCH000000000
SO_2017_LW4_7	uncultured Bacteroidales bacterium	3.28748	137	75.5189	95.32	0.24	JALOCI000000000
SO_2017_LW4_92	uncultured Cloacimonas bacterium	2.26742	23	18.3332	100	1.65	JALOCJ000000000
SO_2017_LW4_93	uncultured Bacteroidales bacterium	2.40218	113	16.3913	96.19	9.99	JALOCK000000000

## Sheet: Table S7
Supplemental Table S7: Connection between VirSorter scaffold ID, simplified name used in article text, and IMG accession for key predicted viral elements.
VirSorter name	Simplified name	IMG accession
VIRSorter_scaffold00140_LW138R_2016_gene_72_gene_126-82339-120817-cat_5	v157_2016	Ga0172382_10000140
VIRSorter_scaffold00325_LW138R_2016-circular-cat_2	v36_2016	Ga0172382_10000325
VIRSorter_scaffold00903_LW138R_2016-cat_2	v109_2016	Ga0172382_10000903
VIRSorter_scaffold01178_LW138R_2016-circular-cat_2	v72_2016	Ga0172382_10001178
VIRSorter_scaffold01689_LW138R_2016-cat_2	v93_2016	Ga0172382_10001689
VIRSorter_scaffold02359_LW138R_2016-cat_2	v92_2016	Ga0172382_10002359
VIRSorter_scaffold03684_LW138R_2016-cat_2	v168_2016	Ga0172382_10003684
VIRSorter_scaffold04080_LW138R_2016-cat_2	v19_2016	Ga0172382_10004080
VIRSorter_scaffold04478_LW138R_2016-cat_2	v135_2016	Ga0172382_10004478
VIRSorter_scaffold04698_LW138R_2016-cat_2	v125_2016	Ga0172382_10004698
VIRSorter_scaffold05069_LW138R_2016-cat_2	v70_2016	Ga0172382_10005069
VIRSorter_scaffold06669_LW138R_2016-cat_2	v51_2016	Ga0172382_10006669
VIRSorter_scaffold08062_LW138R_2016-cat_2	v55_2016	Ga0172382_10008062
VIRSorter_scaffold09757_LW138R_2016-cat_2	v25_2016	Ga0172382_10009757
VIRSorter_scaffold10807_LW138R_2016-cat_2	v15_2016	Ga0172382_10010807
VIRSorter_scaffold11541_LW138R_2016-cat_2	v31_2016	Ga0172382_10011541
VIRSorter_scaffold11648_LW138R_2016-cat_2	v142_2016	Ga0172382_10011648
VIRSorter_scaffold12116_LW138R_2016-cat_2	v8_2016	Ga0172382_10012116
VIRSorter_scaffold12506_LW138R_2016-cat_2	v111_2016	Ga0172382_10012506
VIRSorter_scaffold13660_LW138R_2016-cat_2	v91_2016	Ga0172382_10013660
VIRSorter_scaffold14862_LW138R_2016-cat_2	v17_2016	Ga0172382_10014862
VIRSorter_scaffold17297_LW138R_2016-cat_2	v43_2016	Ga0172382_10017297
VIRSorter_scaffold21383_LW138R_2016-cat_1	v154_2016	Ga0172382_10021383
VIRSorter_scaffold21644_LW138R_2016-cat_2	v106_2016	Ga0172382_10021644
VIRSorter_scaffold21791_LW138R_2016-cat_2	v24_2016	Ga0172382_10021791
VIRSorter_scaffold35896_LW138R_2016-cat_1	v167_2016	Ga0172382_10035896
VIRSorter_scaffold37153_LW138R_2016-cat_2	v39_2016	Ga0172382_10037153
VIRSorter_scaffold39482_LW138R_2016-cat_2	v69_2016	Ga0172382_10039482
VIRSorter_scaffold41210_LW138R_2016-cat_1	v4_2016	Ga0172382_10041210
VIRSorter_scaffold41644_LW138R_2016-cat_2	v84_2016	Ga0172382_10041644
VIRSorter_scaffold43003_LW138R_2016-cat_2	v87_2016	Ga0172382_10043003
VIRSorter_scaffold48191_LW138R_2016-cat_2	v94_2016	Ga0172382_10048191
VIRSorter_scaffold53695_LW138R_2016-cat_1	v66_2016	Ga0172382_10053695
VIRSorter_scaffold54103_LW138R_2016-cat_2	v14_2016	Ga0172382_10054103
VIRSorter_scaffold55972_LW138R_2016-cat_2	v143_2016	Ga0172382_10055972
VIRSorter_scaffold57942_LW138R_2016-cat_2	v85_2016	Ga0172382_10057942
VIRSorter_scaffold62846_LW138R_2016-cat_2	v127_2016	Ga0172382_10062846
VIRSorter_scaffold69732_LW138R_2016-cat_2	v23_2016	Ga0172382_10069732
VIRSorter_scaffold92028_LW138R_2016-cat_1	v147_2016	Ga0172382_10092028
VIRSorter_scaffold00585_LW162_2016-circular-cat_2	v108_2016	Ga0172380_10000585
VIRSorter_scaffold01040_LW162_2016-cat_2	v159_2016	Ga0172380_10001040
VIRSorter_scaffold01431_LW162_2016-cat_2	v47_2016	Ga0172380_10001431
VIRSorter_scaffold01485_LW162_2016-cat_2	v131_2016	Ga0172380_10001485
VIRSorter_scaffold01770_LW162_2016-cat_2	v26_2016	Ga0172380_10001770
VIRSorter_scaffold01922_LW162_2016-cat_2	v33_2016	Ga0172380_10001922
VIRSorter_scaffold02549_LW162_2016-cat_1	v37_2016	Ga0172380_10002549
VIRSorter_scaffold02818_LW162_2016-cat_2	v130_2016	Ga0172380_10002818
VIRSorter_scaffold03025_LW162_2016-cat_2	v107_2016	Ga0172380_10003025
VIRSorter_scaffold03137_LW162_2016-cat_2	v169_2016	Ga0172380_10003137
VIRSorter_scaffold03166_LW162_2016-cat_2	v77_2016	Ga0172380_10003166
VIRSorter_scaffold03296_LW162_2016-cat_2	v46_2016	Ga0172380_10003296
VIRSorter_scaffold05104_LW162_2016-cat_2	v110_2016	Ga0172380_10005104
VIRSorter_scaffold07972_LW162_2016-cat_2	v161_2016	Ga0172380_10007972
VIRSorter_scaffold08834_LW162_2016-cat_2	v124_2016	Ga0172380_10008834
VIRSorter_scaffold11987_LW162_2016-cat_2	v16_2016	Ga0172380_10011987
VIRSorter_scaffold13468_LW162_2016-cat_2	v62_2016	Ga0172380_10013468
VIRSorter_scaffold13470_LW162_2016-cat_2	v95_2016	Ga0172380_10013470
VIRSorter_scaffold16221_LW162_2016-cat_2	v11_2016	Ga0172380_10016221
VIRSorter_scaffold18329_LW162_2016-cat_1	v3_2016	Ga0172380_10018329
VIRSorter_scaffold20551_LW162_2016-cat_2	v162_2016	Ga0172380_10020551
VIRSorter_scaffold21138_LW162_2016-cat_2	v103_2016	Ga0172380_10021138
VIRSorter_scaffold22534_LW162_2016-cat_2	v137_2016	Ga0172380_10022534
VIRSorter_scaffold25394_LW162_2016-cat_2	v153_2016	Ga0172380_10025394
VIRSorter_scaffold28710_LW162_2016-cat_2	v134_2016	Ga0172380_10028710
VIRSorter_scaffold51688_LW162_2016-cat_2	v28_2016	Ga0172380_10051688
VIRSorter_scaffold54138_LW162_2016-cat_2	v12_2016	Ga0172380_10054138
VIRSorter_scaffold57684_LW162_2016-cat_2	v117_2016	Ga0172380_10057684
VIRSorter_scaffold00252_LW64-88_2016-circular-cat_2	v48_2016	Ga0172381_10000252
VIRSorter_scaffold00303_LW64-88_2016-circular-cat_2	v22_2016	Ga0172381_10000303
VIRSorter_scaffold00433_LW64-88_2016-circular-cat_2	v57_2016	Ga0172381_10000433
VIRSorter_scaffold00515_LW64-88_2016-circular-cat_2	v102_2016	Ga0172381_10000515
VIRSorter_scaffold00564_LW64-88_2016-circular-cat_2	v53_2016	Ga0172381_10000564
VIRSorter_scaffold00567_LW64-88_2016-circular-cat_2	v29_2016	Ga0172381_10000567
VIRSorter_scaffold00787_LW64-88_2016-cat_2	v56_2016	Ga0172381_10000787
VIRSorter_scaffold00819_LW64-88_2016-cat_2	v132_2016	Ga0172381_10000819
VIRSorter_scaffold00988_LW64-88_2016-cat_2	v7_2016	Ga0172381_10000988
VIRSorter_scaffold01018_LW64-88_2016-cat_2	v152_2016	Ga0172381_10001018
VIRSorter_scaffold01512_LW64-88_2016-cat_2	v99_2016	Ga0172381_10001512
VIRSorter_scaffold01549_LW64-88_2016-cat_2	v45_2016	Ga0172381_10001549
VIRSorter_scaffold01955_LW64-88_2016-cat_2	v105_2016	Ga0172381_10001955
VIRSorter_scaffold02052_LW64-88_2016-cat_2	v118_2016	Ga0172381_10002052
VIRSorter_scaffold02798_LW64-88_2016-cat_2	v88_2016	Ga0172381_10002798
VIRSorter_scaffold03618_LW64-88_2016-cat_2	v97_2016	Ga0172381_10003618
VIRSorter_scaffold06160_LW64-88_2016-cat_2	v64_2016	Ga0172381_10006160
VIRSorter_scaffold08637_LW64-88_2016-cat_2	v82_2016	Ga0172381_10008637
VIRSorter_scaffold09066_LW64-88_2016-cat_2	v170_2016	Ga0172381_10009066
VIRSorter_scaffold12581_LW64-88_2016-cat_2	v104_2016	Ga0172381_10012581
VIRSorter_scaffold14157_LW64-88_2016-cat_1	v146_2016	Ga0172381_10014157
VIRSorter_scaffold16444_LW64-88_2016-cat_2	v120_2016	Ga0172381_10016444
VIRSorter_scaffold16466_LW64-88_2016-cat_1	v145_2016	Ga0172381_10016466
VIRSorter_scaffold17705_LW64-88_2016-cat_1	v86_2016	Ga0172381_10017705
VIRSorter_scaffold20056_LW64-88_2016-cat_1	v100_2016	Ga0172381_10020056
VIRSorter_scaffold21137_LW64-88_2016-cat_2	v122_2016	Ga0172381_10021137
VIRSorter_scaffold22350_LW64-88_2016-cat_2	v20_2016	Ga0172381_10022350
VIRSorter_scaffold23118_LW64-88_2016-cat_2	v68_2016	Ga0172381_10023118
VIRSorter_scaffold35498_LW64-88_2016-cat_2	v5_2016	Ga0172381_10035498
VIRSorter_scaffold35530_LW64-88_2016-cat_2	v119_2016	Ga0172381_10035530
VIRSorter_scaffold36752_LW64-88_2016-cat_2	v6_2016	Ga0172381_10036752
VIRSorter_scaffold41740_LW64-88_2016-cat_2	v78_2016	Ga0172381_10041740
VIRSorter_scaffold43538_LW64-88_2016-cat_1	v155_2016	Ga0172381_10043538
VIRSorter_scaffold44242_LW64-88_2016-cat_2	v10_2016	Ga0172381_10044242
VIRSorter_scaffold47654_LW64-88_2016-cat_2	v21_2016	Ga0172381_10047654
VIRSorter_scaffold50182_LW64-88_2016-cat_2	v151_2016	Ga0172381_10050182
VIRSorter_scaffold56734_LW64-88_2016-cat_1	v136_2016	Ga0172381_10056734
VIRSorter_scaffold59123_LW64-88_2016-cat_2	v150_2016	Ga0172381_10059123
VIRSorter_scaffold59410_LW64-88_2016-cat_2	v90_2016	Ga0172381_10059410
VIRSorter_scaffold60606_LW64-88_2016-cat_1	v165_2016	Ga0172381_10060606
VIRSorter_scaffold62174_LW64-88_2016-cat_2	v112_2016	Ga0172381_10062174
VIRSorter_scaffold64576_LW64-88_2016-cat_1	v81_2016	Ga0172381_10064576
VIRSorter_scaffold70049_LW64-88_2016-cat_2	v163_2016	Ga0172381_10070049
VIRSorter_scaffold78444_LW64-88_2016-cat_2	v59_2016	Ga0172381_10078444
VIRSorter_scaffold01129_OW334_2016-cat_2	v49_2016	Ga0172379_10001129
VIRSorter_scaffold01651_OW334_2016-cat_2	v42_2016	Ga0172379_10001651
VIRSorter_scaffold01814_OW334_2016-cat_2	v54_2016	Ga0172379_10001814
VIRSorter_scaffold02118_OW334_2016-cat_1	v40_2016	Ga0172379_10002118
VIRSorter_scaffold03433_OW334_2016_gene_1_gene_14-0-13073-cat_5	v101_2016	Ga0172379_10003433
VIRSorter_scaffold04064_OW334_2016-cat_2	v41_2016	Ga0172379_10004064
VIRSorter_scaffold11008_OW334_2016-cat_2	v148_2016	Ga0172379_10011008
VIRSorter_scaffold21189_OW334_2016-cat_2	v71_2016	Ga0172379_10021189
VIRSorter_scaffold26242_OW334_2016-cat_2	v60_2016	Ga0172379_10026242
VIRSorter_scaffold00486_PH3_Jul14_2016-cat_1	v121_2016	Ga0172378_10000486
VIRSorter_scaffold00513_PH3_Jul14_2016-cat_2	v74_2016	Ga0172378_10000513
VIRSorter_scaffold00532_PH3_Jul14_2016-cat_2	v52_2016	Ga0172378_10000532
VIRSorter_scaffold00551_PH3_Jul14_2016-circular-cat_2	v141_2016	Ga0172378_10000551
VIRSorter_scaffold01928_PH3_Jul14_2016-cat_2	v113_2016	Ga0172378_10001928
VIRSorter_scaffold05692_PH3_Jul14_2016-cat_2	v115_2016	Ga0172378_10005692
VIRSorter_scaffold08270_PH3_Jul14_2016-cat_2	v133_2016	Ga0172378_10008270
VIRSorter_scaffold09149_PH3_Jul14_2016-cat_2	v32_2016	Ga0172378_10009149
VIRSorter_scaffold10622_PH3_Jul14_2016-cat_2	v50_2016	Ga0172378_10010622
VIRSorter_scaffold10943_PH3_Jul14_2016-cat_2	v58_2016	Ga0172378_10010943
VIRSorter_scaffold13040_PH3_Jul14_2016-cat_2	v128_2016	Ga0172378_10013040
VIRSorter_scaffold26501_PH3_Jul14_2016-cat_2	v9_2016	Ga0172378_10026501
VIRSorter_scaffold30782_PH3_Jul14_2016-cat_2	v139_2016	Ga0172378_10030782
VIRSorter_scaffold41409_PH3_Jul14_2016-cat_2	v18_2016	Ga0172378_10041409
VIRSorter_scaffold45639_PH3_Jul14_2016-cat_2	v149_2016	Ga0172378_10045639
VIRSorter_scaffold48041_PH3_Jul14_2016-cat_2	v126_2016	Ga0172378_10048041
VIRSorter_scaffold55361_PH3_Jul14_2016-cat_1	v34_2016	Ga0172378_10055361
VIRSorter_scaffold71213_PH3_Jul14_2016-cat_2	v116_2016	Ga0172378_10071213
VIRSorter_scaffold72348_PH3_Jul14_2016-cat_2	v89_2016	Ga0172378_10072348
VIRSorter_scaffold00257_PH3_Jul20_2016-cat_2	v30_2016	Ga0172377_10000257
VIRSorter_scaffold00661_PH3_Jul20_2016-circular-cat_2	v144_2016	Ga0172377_10000661
VIRSorter_scaffold00862_PH3_Jul20_2016-cat_2	v13_2016	Ga0172377_10000862
VIRSorter_scaffold01304_PH3_Jul20_2016-cat_2	v138_2016	Ga0172377_10001304
VIRSorter_scaffold01335_PH3_Jul20_2016-cat_2	v80_2016	Ga0172377_10001335
VIRSorter_scaffold01465_PH3_Jul20_2016-cat_2	v63_2016	Ga0172377_10001465
VIRSorter_scaffold02123_PH3_Jul20_2016-cat_2	v158_2016	Ga0172377_10002123
VIRSorter_scaffold02526_PH3_Jul20_2016-cat_2	v114_2016	Ga0172377_10002526
VIRSorter_scaffold03651_PH3_Jul20_2016-cat_2	v1_2016	Ga0172377_10003651
VIRSorter_scaffold03677_PH3_Jul20_2016-cat_2	v123_2016	Ga0172377_10003677
VIRSorter_scaffold05955_PH3_Jul20_2016-cat_2	v96_2016	Ga0172377_10005955
VIRSorter_scaffold14795_PH3_Jul20_2016-cat_2	v65_2016	Ga0172377_10014795
VIRSorter_scaffold19194_PH3_Jul20_2016-cat_2	v2_2016	Ga0172377_10019194
VIRSorter_scaffold22681_PH3_Jul20_2016-cat_2	v98_2016	Ga0172377_10022681
VIRSorter_scaffold27824_PH3_Jul20_2016-cat_2	v61_2016	Ga0172377_10027824
VIRSorter_scaffold28918_PH3_Jul20_2016-cat_2	v35_2016	Ga0172377_10028918
VIRSorter_scaffold31106_PH3_Jul20_2016-cat_1	v83_2016	Ga0172377_10031106
VIRSorter_scaffold31814_PH3_Jul20_2016-cat_2	v129_2016	Ga0172377_10031814
VIRSorter_scaffold33018_PH3_Jul20_2016-cat_2	v79_2016	Ga0172377_10033018
VIRSorter_scaffold34335_PH3_Jul20_2016-cat_1	v67_2016	Ga0172377_10034335
VIRSorter_scaffold42967_PH3_Jul20_2016-cat_1	v38_2016	Ga0172377_10042967
VIRSorter_scaffold46771_PH3_Jul20_2016-cat_2	v75_2016	Ga0172377_10046771
VIRSorter_scaffold48868_PH3_Jul20_2016-cat_2	v27_2016	Ga0172377_10048868
VIRSorter_scaffold49702_PH3_Jul20_2016-cat_2	v156_2016	Ga0172377_10049702
VIRSorter_scaffold55215_PH3_Jul20_2016-cat_2	v73_2016	Ga0172377_10055215
VIRSorter_scaffold55774_PH3_Jul20_2016-cat_2	v76_2016	Ga0172377_10055774
VIRSorter_scaffold55844_PH3_Jul20_2016-cat_1	v164_2016	Ga0172377_10055844
VIRSorter_scaffold66492_PH3_Jul20_2016-cat_2	v160_2016	Ga0172377_10066492
VIRSorter_scaffold95910_PH3_Jul20_2016-cat_2	v44_2016	Ga0172377_10095910
VIRSorter_scaffold100609_PH3_Jul20_2016-cat_2	v166_2016	Ga0172377_10100609
VIRSorter_scaffold103886_PH3_Jul20_2016-cat_1	v140_2016	Ga0172377_10103886
VIRSorter_scaffold05062_LW138R_2016-cat_2	v171_2016	Ga0172382_10005062
VIRSorter_scaffold_10154_c1_LW138R_2017-cat_2	v3_2017	Ga0265293_10010083
VIRSorter_scaffold_10600_c2_LW138R_2017-cat_2	v121_2017	Ga0265293_10010852
VIRSorter_scaffold_1068_c1_LW137-91_2017-cat_2	v56_2017	Ga0265297_10001024
VIRSorter_scaffold_1190_c1_PH3_2017-cat_2	v158_2017	Ga0265294_10001146
VIRSorter_scaffold_12233_c1_LW138R_2017-cat_1	v129_2017	Ga0265293_10012156
VIRSorter_scaffold_13228_c1_LW138R_2017-cat_2	v156_2017	Ga0265293_10013128
VIRSorter_scaffold_13573_c1_LW137-91_2017-cat_2	v73_2017	Ga0265297_10013395
VIRSorter_scaffold_13750_c1_LW138R_2017-cat_2	v12_2017	Ga0265293_10013664
VIRSorter_scaffold_1385_c1_LW138R_2017-cat_2	v109_2017	Ga0265293_10001354
VIRSorter_scaffold_13986_c1_LW138R_2017-cat_2	v133_2017	Ga0265293_10013896
VIRSorter_scaffold_14372_c1_LW138R_2017-cat_2	v77_2017	Ga0265293_10014260
VIRSorter_scaffold_14388_c1_PH3_2017-cat_2	v40_2017	Ga0265294_10014182
VIRSorter_scaffold_1504_c1_LW137-91_2017-cat_2	v127_2017	Ga0265297_10001460
VIRSorter_scaffold_16324_c1_LW138R_2017-cat_2	v52_2017	Ga0265293_10016197
VIRSorter_scaffold_16431_c1_LW138R_2017-cat_2	v61_2017	Ga0265293_10016301
VIRSorter_scaffold_17514_c1_LW138R_2017-cat_2	v74_2017	Ga0265293_10017370
VIRSorter_scaffold_1886_c1_LW138R_2017-cat_2	v20_2017	Ga0265293_10021723
VIRSorter_scaffold_1886_c2_LW138R_2017-cat_2	v82_2017	Ga0265293_10002454
VIRSorter_scaffold_19123_c1_PH3_2017-cat_2	v48_2017	Ga0265294_10018883
VIRSorter_scaffold_2010_c1_LW138R_2017-cat_2	v159_2017	Ga0265293_10001994
VIRSorter_scaffold_2029_c1_LW137-91_2017-cat_2	v41_2017	Ga0265297_10001963
VIRSorter_scaffold_20915_c1_LW138R_2017-cat_2	v155_2017	Ga0265293_10020723
VIRSorter_scaffold_21440_c1_LW138R_2017-cat_2	v64_2017	Ga0265293_10021248
VIRSorter_scaffold_21503_c1_PH3_2017-cat_2	v46_2017	Ga0265294_10021232
VIRSorter_scaffold_22410_c1_PH3_2017-cat_2	v21_2017	Ga0265294_10022147
VIRSorter_scaffold_22889_c1_LW137-91_2017-cat_2	v145_2017	Ga0265297_10022552
VIRSorter_scaffold_22926_c1_PH3_2017-cat_2	v147_2017	Ga0265294_10022657
VIRSorter_scaffold_2381_c1_LW138R_2017-cat_2	v94_2017	Ga0265293_10002361
VIRSorter_scaffold_24144_c1_LW138R_2017-cat_2	v100_2017	Ga0265293_10023961
VIRSorter_scaffold_2425_c1_LW138R_2017-cat_2	v90_2017	Ga0265293_10002408
VIRSorter_scaffold_2493_c1_LW137-91_2017-cat_2	v28_2017	Ga0265297_10002427
VIRSorter_scaffold_2518_c1_LW137-91_2017-cat_2	v35_2017	Ga0265297_10002451
VIRSorter_scaffold_2561_c2_LW138R_2017-cat_2	v50_2017	Ga0265293_10004873
VIRSorter_scaffold_26030_c1_LW138R_2017-cat_1	v75_2017	Ga0265293_10025833
VIRSorter_scaffold_26162_c1_LW138R_2017-cat_2	v166_2017	Ga0265293_10025978
VIRSorter_scaffold_26169_c1_LW138R_2017-cat_1	v165_2017	Ga0265293_10025985
VIRSorter_scaffold_2710_c1_PH3_2017-cat_2	v80_2017	Ga0265294_10002641
VIRSorter_scaffold_2740_c1_LW137-91_2017-cat_2	v191_2017	Ga0265297_10002679
VIRSorter_scaffold_2751_c1_LW137-91_2017-cat_2	v71_2017	Ga0265297_10002691
VIRSorter_scaffold_27672_c1_LW138R_2017-cat_2	v183_2017	Ga0265293_10027472
VIRSorter_scaffold_2944_c1_LW138R_2017-cat_2	v103_2017	Ga0265293_10002902
VIRSorter_scaffold_29951_c1_LW138R_2017-cat_2	v201_2017	Ga0265293_10029752
VIRSorter_scaffold_33526_c1_PH3_2017-cat_2	v123_2017	Ga0265294_10033198
VIRSorter_scaffold_33642_c1_LW137-91_2017-cat_2	v85_2017	Ga0265297_10033046
VIRSorter_scaffold_33806_c1_LW138R_2017-cat_2	v70_2017	Ga0265293_10033583
VIRSorter_scaffold_35030_c1_LW138R_2017-cat_2	v190_2017	Ga0265293_10034804
VIRSorter_scaffold_35211_c1_LW137-91_2017-cat_2	v163_2017	Ga0265297_10034579
VIRSorter_scaffold_35360_c1_LW138R_2017-cat_2	v177_2017	Ga0265293_10035119
VIRSorter_scaffold_36260_c1_LW138R_2017-cat_2	v152_2017	Ga0265293_10036015
VIRSorter_scaffold_37277_c1_PH3_2017-cat_2	v51_2017	Ga0265294_10036944
VIRSorter_scaffold_38505_c1_PH3_2017-cat_1	v9_2017	Ga0265294_10038134
VIRSorter_scaffold_3995_c1_LW138R_2017-cat_2	v185_2017	Ga0265293_10003930
VIRSorter_scaffold_4120_c1_LW138R_2017-cat_2	v135_2017	Ga0265293_10004053
VIRSorter_scaffold_44238_c1_LW138R_2017-cat_1	v114_2017	Ga0265293_10043928
VIRSorter_scaffold_4535_c1_LW137-91_2017-cat_2	v24_2017	Ga0265297_10004432
VIRSorter_scaffold_45745_c1_LW137-91_2017-cat_2	v11_2017	Ga0265297_10044871
VIRSorter_scaffold_46332_c1_LW138R_2017-cat_2	v168_2017	Ga0265293_10046015
VIRSorter_scaffold_47164_c1_PH3_2017-cat_2	v53_2017	Ga0265294_10046721
VIRSorter_scaffold_49044_c1_LW137-91_2017-cat_2	v171_2017	Ga0265297_10048121
VIRSorter_scaffold_49446_c1_PH3_2017-cat_2	v16_2017	Ga0265294_10048997
VIRSorter_scaffold_51255_c1_LW137-91_2017-cat_2	v192_2017	Ga0265297_10050284
VIRSorter_scaffold_52302_c1_LW138R_2017-cat_2	v23_2017	Ga0265293_10051967
VIRSorter_scaffold_52339_c1_LW138R_2017-cat_2	v84_2017	Ga0265293_10052006
VIRSorter_scaffold_5266_c1_PH3_2017-cat_2	v92_2017	Ga0265294_10005168
VIRSorter_scaffold_52746_c1_LW138R_2017-cat_1	v170_2017	Ga0265293_10052442
VIRSorter_scaffold_53025_c1_LW137-91_2017-cat_1	v113_2017	Ga0265297_10052040
VIRSorter_scaffold_53429_c2_LW138R_2017-cat_2	v29_2017	Ga0265293_10065575
VIRSorter_scaffold_53524_c1_LW138R_2017-cat_2	v130_2017	Ga0265293_10053191
VIRSorter_scaffold_5473_c1_LW137-91_2017-cat_2	v111_2017	Ga0265297_10005846
VIRSorter_scaffold_5483_c1_LW138R_2017-cat_2	v86_2017	Ga0265293_10005424
VIRSorter_scaffold_55455_c1_PH3_2017-cat_2	v42_2017	Ga0265294_10054993
VIRSorter_scaffold_5711_c1_LW138R_2017-cat_2	v122_2017	Ga0265293_10005653
VIRSorter_scaffold_59333_c1_LW138R_2017-cat_2	v172_2017	Ga0265293_10058954
VIRSorter_scaffold_61607_c1_PH3_2017-cat_2	v98_2017	Ga0265294_10061113
VIRSorter_scaffold_6336_c1_LW138R_2017-cat_2	v2_2017	Ga0265293_10006270
VIRSorter_scaffold_63510_c1_LW138R_2017-cat_2	v66_2017	Ga0265293_10063100
VIRSorter_scaffold_658_c1_LW137-91_2017-cat_2	v6_2017	Ga0265297_10000626
VIRSorter_scaffold_67359_c1_LW138R_2017-cat_2	v160_2017	Ga0265293_10066925
VIRSorter_scaffold_67644_c1_LW137-91_2017-cat_2	v175_2017	Ga0265297_10066421
VIRSorter_scaffold_7309_c1_LW138R_2017-cat_2	v55_2017	Ga0265293_10007239
VIRSorter_scaffold_7951_c1_LW137-91_2017-cat_2	v7_2017	Ga0265297_10007775
VIRSorter_scaffold_79907_c1_LW138R_2017-cat_2	v5_2017	Ga0265293_10079466
VIRSorter_scaffold_8227_c1_LW138R_2017-cat_2	v112_2017	Ga0265293_10008154
VIRSorter_scaffold_82611_c1_LW138R_2017-cat_2	v151_2017	Ga0265293_10082162
VIRSorter_scaffold_8279_c2_LW137-91_2017-cat_1	v195_2017	Ga0265297_10015901
VIRSorter_scaffold_87839_c1_PH3_2017-cat_2	v31_2017	Ga0265294_10087229
VIRSorter_scaffold_8974_c1_LW138R_2017-cat_2	v106_2017	Ga0265293_10008884
VIRSorter_NODE_101_length_189080_cov_1_654247_LW162_2017-cat_2	v193_2017	Ga0378408_0000101
VIRSorter_NODE_10228_length_7283_cov_3_521800_LW64-88_2017-cat_2	v178_2017	Ga0376279_0010228
VIRSorter_NODE_104155_length_3565_cov_0_774287_OW334_2017-cat_2	v203_2017	Ga0376277_0104155
VIRSorter_NODE_1047_length_30979_cov_1_209063_LW64-88_2017-cat_2	v197_2017	Ga0376279_0001047
VIRSorter_NODE_1057_length_30777_cov_10_178271_LW64-88_2017-cat_2	v88_2017	Ga0376279_0001057
VIRSorter_NODE_1061_length_59043_cov_1_416882_LW162_2017-cat_2	v10_2017	Ga0378408_0001061
VIRSorter_NODE_11032_length_6946_cov_0_811996_LW64-88_2017-cat_2	v124_2017	Ga0376279_0011032
VIRSorter_NODE_11092_length_15148_cov_3_338726_LW162_2017-cat_2	v26_2017	Ga0378408_0011092
VIRSorter_NODE_12126_length_6545_cov_1_552664_LW64-88_2017-cat_1	v19_2017	Ga0376279_0012126
VIRSorter_NODE_12901_length_13757_cov_8_438518_LW162_2017-cat_2	v146_2017	Ga0378408_0012901
VIRSorter_NODE_1290_length_53230_cov_1_860403_LW162_2017-cat_2	v22_2017	Ga0378408_0001290
VIRSorter_NODE_134253_length_3072_cov_0_473345_LW162_2017-cat_2	v107_2017	Ga0378408_0134253
VIRSorter_NODE_149290_length_2869_cov_1_170314_LW162_2017-cat_2	v110_2017	Ga0378408_0149290
VIRSorter_NODE_149956_length_2861_cov_0_693855_LW162_2017-cat_1	v120_2017	Ga0378408_0149956
VIRSorter_NODE_15179_length_12451_cov_2_235394_LW162_2017-cat_2	v49_2017	Ga0378408_0015179
VIRSorter_NODE_15316_length_5669_cov_1_219235_LW64-88_2017-cat_2	v62_2017	Ga0376279_0015316
VIRSorter_NODE_16055_length_14158_cov_0_806642_OW334_2017-cat_2	v138_2017	Ga0376277_0016055
VIRSorter_NODE_1607_length_23354_cov_3_094976_LW64-88_2017-cat_2	v54_2017	Ga0376279_0001607
VIRSorter_NODE_16153_length_11962_cov_0_997550_LW162_2017-cat_1	v57_2017	Ga0378408_0016153
VIRSorter_NODE_16462_length_11810_cov_1_262090_LW162_2017-cat_2	v4_2017	Ga0378408_0016462
VIRSorter_NODE_1668_length_22804_cov_1_316135_LW64-88_2017-cat_2	v115_2017	Ga0376279_0001668
VIRSorter_NODE_16899_length_11623_cov_14_681802_LW162_2017-cat_2	v198_2017	Ga0378408_0016899
VIRSorter_NODE_1726_length_46036_cov_1_318717_LW162_2017-circular-cat_2	v162_2017	Ga0378408_0001726
VIRSorter_NODE_17734_length_5170_cov_10_773746_LW64-88_2017-cat_1	v200_2017	Ga0376279_0017734
VIRSorter_NODE_17849_length_5146_cov_1_099621_LW64-88_2017-cat_1	v30_2017	Ga0376279_0017849
VIRSorter_NODE_18644_length_10908_cov_3_358872_LW162_2017-cat_2	v148_2017	Ga0378408_0018644
VIRSorter_NODE_18760_length_4996_cov_3_561101_LW64-88_2017-cat_2	v47_2017	Ga0376279_0018760
VIRSorter_NODE_1901_length_20913_cov_2_293563_LW64-88_2017-cat_2	v118_2017	Ga0376279_0001901
VIRSorter_NODE_19587_length_10570_cov_0_916020_LW162_2017-cat_2	v99_2017	Ga0378408_0019587
VIRSorter_NODE_1982_length_76505_cov_2_111537_OW334_2017-cat_2	v102_2017	Ga0376277_0001982
VIRSorter_NODE_20088_length_10407_cov_1_377821_LW162_2017-cat_2	v83_2017	Ga0378408_0020088
VIRSorter_NODE_20472_length_4733_cov_0_840643_LW64-88_2017-cat_1	v209_2017	Ga0376279_0020472
VIRSorter_NODE_20486_length_4731_cov_2_112728_LW64-88_2017-cat_2	v199_2017	Ga0376279_0020486
VIRSorter_NODE_2049_length_19984_cov_1_802286_LW64-88_2017-cat_2	v125_2017	Ga0376279_0002049
VIRSorter_NODE_2216_length_40869_cov_11_088950_LW162_2017-cat_2	v108_2017	Ga0378408_0002216
VIRSorter_NODE_2227_length_40741_cov_7_158320_LW162_2017-cat_2	v8_2017	Ga0378408_0002227
VIRSorter_NODE_23164_length_4392_cov_2_070106_LW64-88_2017-cat_1	v104_2017	Ga0376279_0023164
VIRSorter_NODE_23511_length_4351_cov_1_638258_LW64-88_2017-cat_2	v213_2017	Ga0376279_0023511
VIRSorter_NODE_23740_length_10463_cov_0_804180_OW334_2017-cat_2	v15_2017	Ga0376277_0023740
VIRSorter_NODE_24303_length_9178_cov_1_525688_LW162_2017-cat_2	v174_2017	Ga0378408_0024303
VIRSorter_NODE_2530_length_38117_cov_2_392867_LW162_2017-cat_2	v93_2017	Ga0378408_0002530
VIRSorter_NODE_2552_length_17388_cov_1_236429_LW64-88_2017-cat_2	v33_2017	Ga0376279_0002552
VIRSorter_NODE_25588_length_8879_cov_0_582267_LW162_2017-cat_2	v189_2017	Ga0378408_0025588
VIRSorter_NODE_2588_length_37695_cov_4_067904_LW162_2017-cat_2	v59_2017	Ga0378408_0002588
VIRSorter_NODE_26014_length_8780_cov_1_813822_LW162_2017-cat_2	v126_2017	Ga0378408_0026014
VIRSorter_NODE_27215_length_9435_cov_0_761388_OW334_2017-cat_1	v44_2017	Ga0376277_0027215
VIRSorter_NODE_27685_length_3935_cov_1_746324_LW64-88_2017-cat_2	v181_2017	Ga0376279_0027685
VIRSorter_NODE_2777_length_35953_cov_11_643164_LW162_2017-cat_2	v91_2017	Ga0378408_0002777
VIRSorter_NODE_28087_length_8364_cov_4_489863_LW162_2017-cat_2	v184_2017	Ga0378408_0028087
VIRSorter_NODE_28288_length_8323_cov_12_931430_LW162_2017-cat_2	v69_2017	Ga0378408_0028288
VIRSorter_NODE_28505_length_3870_cov_4_605931_LW64-88_2017-cat_2	v17_2017	Ga0376279_0028505
VIRSorter_NODE_2930_length_34884_cov_1_384786_LW162_2017-cat_2	v36_2017	Ga0378408_0002930
VIRSorter_NODE_29399_length_8897_cov_0_703991_OW334_2017-cat_2	v194_2017	Ga0376277_0029399
VIRSorter_NODE_29441_length_8889_cov_0_926158_OW334_2017-cat_2	v132_2017	Ga0376277_0029441
VIRSorter_NODE_30028_length_8020_cov_4_977195_LW162_2017-cat_2	v105_2017	Ga0378408_0030028
VIRSorter_NODE_3009_length_55896_cov_1_064014_OW334_2017-cat_2	v214_2017	Ga0376277_0003009
VIRSorter_NODE_30617_length_7923_cov_3_620318_LW162_2017-cat_2	v38_2017	Ga0378408_0030617
VIRSorter_NODE_3119_length_54459_cov_1_085088_OW334_2017-cat_2	v207_2017	Ga0376277_0003119
VIRSorter_NODE_31246_length_3661_cov_0_693265_LW64-88_2017-cat_2	v140_2017	Ga0376279_0031246
VIRSorter_NODE_3236_length_32881_cov_1_164468_LW162_2017-cat_2	v68_2017	Ga0378408_0003236
VIRSorter_NODE_325_length_53360_cov_8_442244_LW64-88_2017-cat_2	v78_2017	Ga0376279_0000325
VIRSorter_NODE_3270_length_32625_cov_1_276632_LW162_2017-cat_2	v179_2017	Ga0378408_0003270
VIRSorter_NODE_3353_length_14614_cov_1_813557_LW64-88_2017-cat_2	v1_2017	Ga0376279_0003353
VIRSorter_NODE_33927_length_7429_cov_0_741715_LW162_2017-cat_1	v43_2017	Ga0378408_0033927
VIRSorter_NODE_3416_length_50760_cov_1_014279_OW334_2017-cat_2	v45_2017	Ga0376277_0003416
VIRSorter_NODE_34184_length_3467_cov_2_247305_LW64-88_2017-cat_2	v150_2017	Ga0376279_0034184
VIRSorter_NODE_3543_length_49156_cov_30_058190_OW334_2017-cat_1	v76_2017	Ga0376277_0003543
VIRSorter_NODE_3617_length_30580_cov_29_027485_LW162_2017-cat_2	v139_2017	Ga0378408_0003617
VIRSorter_NODE_3631_length_30536_cov_3_360748_LW162_2017-cat_2	v97_2017	Ga0378408_0003631
VIRSorter_NODE_37015_length_7023_cov_5_265516_LW162_2017-cat_1	v117_2017	Ga0378408_0037015
VIRSorter_NODE_3710_length_30082_cov_13_769888_LW162_2017-cat_2	v128_2017	Ga0378408_0003710
VIRSorter_NODE_37335_length_6985_cov_0_900700_LW162_2017-cat_2	v204_2017	Ga0378408_0037335
VIRSorter_NODE_40809_length_3118_cov_0_640254_LW64-88_2017-cat_2	v136_2017	Ga0376279_0040809
VIRSorter_NODE_43018_length_6386_cov_0_899185_LW162_2017-cat_2	v182_2017	Ga0378408_0043018
VIRSorter_NODE_43498_length_3001_cov_2_534099_LW64-88_2017-cat_2	v13_2017	Ga0376279_0043498
VIRSorter_NODE_4355_length_12332_cov_35_254322_LW64-88_2017-cat_2	v96_2017	Ga0376279_0004355
VIRSorter_NODE_4399_length_41802_cov_2_046479_OW334_2017-cat_2	v164_2017	Ga0376277_0004399
VIRSorter_NODE_4467_length_41292_cov_1_586153_OW334_2017-cat_2	v167_2017	Ga0376277_0004467
VIRSorter_NODE_4502_length_40953_cov_2_166022_OW334_2017-circular-cat_2	v157_2017	Ga0376277_0004502
VIRSorter_NODE_46204_length_2898_cov_0_532660_LW64-88_2017-cat_2	v116_2017	Ga0376279_0046204
VIRSorter_NODE_4681_length_39836_cov_2_193709_OW334_2017-circular-cat_2	v212_2017	Ga0376277_0004681
VIRSorter_NODE_48279_length_5922_cov_1_919586_LW162_2017-cat_2	v141_2017	Ga0378408_0048279
VIRSorter_NODE_4861_length_38714_cov_1_393993_OW334_2017-cat_2	v173_2017	Ga0376277_0004861
VIRSorter_NODE_499_length_44710_cov_2_751295_LW64-88_2017-cat_2	v95_2017	Ga0376279_0000499
VIRSorter_NODE_5135_length_11118_cov_1_091347_LW64-88_2017-cat_2	v58_2017	Ga0376279_0005135
VIRSorter_NODE_5176_length_24541_cov_2_146637_LW162_2017-cat_2	v72_2017	Ga0378408_0005176
VIRSorter_NODE_5182_length_36899_cov_4_616801_OW334_2017-cat_2	v180_2017	Ga0376277_0005182
VIRSorter_NODE_5216_length_24406_cov_2_824169_LW162_2017-cat_2	v34_2017	Ga0378408_0005216
VIRSorter_NODE_521_length_87603_cov_5_208400_LW162_2017-cat_2	v149_2017	Ga0378408_0000521
VIRSorter_NODE_52274_length_5624_cov_5_213571_LW162_2017-cat_2	v154_2017	Ga0378408_0052274
VIRSorter_NODE_5318_length_24087_cov_29_454716_LW162_2017-cat_2	v188_2017	Ga0378408_0005318
VIRSorter_NODE_54455_length_2633_cov_5_367917_LW64-88_2017-cat_2	v169_2017	Ga0376279_0054455
VIRSorter_NODE_5471_length_35188_cov_1_803885_OW334_2017-cat_2	v208_2017	Ga0376277_0005471
VIRSorter_NODE_549_length_84926_cov_5_903336_LW162_2017-cat_2	v176_2017	Ga0378408_0000549
VIRSorter_NODE_55412_length_5421_cov_5_612391_LW162_2017-cat_2	v37_2017	Ga0378408_0055412
VIRSorter_NODE_55640_length_2599_cov_4_390777_LW64-88_2017-cat_2	v142_2017	Ga0376279_0055640
VIRSorter_NODE_5600_length_34344_cov_1_226349_OW334_2017-cat_2	v119_2017	Ga0376277_0005600
VIRSorter_NODE_5642_length_10463_cov_0_829915_LW64-88_2017-cat_2	v87_2017	Ga0376279_0005642
VIRSorter_NODE_5707_length_10377_cov_1_862244_LW64-88_2017-cat_2	v39_2017	Ga0376279_0005707
VIRSorter_NODE_5926_length_22499_cov_1_187019_LW162_2017-cat_2	v210_2017	Ga0378408_0005926
VIRSorter_NODE_689_length_39466_cov_2_288314_LW64-88_2017-cat_2	v196_2017	Ga0376279_0000689
VIRSorter_NODE_706_length_39009_cov_3_831027_LW64-88_2017-cat_2	v131_2017	Ga0376279_0000706
VIRSorter_NODE_72530_length_4562_cov_0_826607_LW162_2017-cat_2	v27_2017	Ga0378408_0072530
VIRSorter_NODE_7688_length_19083_cov_6_433003_LW162_2017-cat_2	v144_2017	Ga0378408_0007688
VIRSorter_NODE_7764_length_8601_cov_1_051570_LW64-88_2017-cat_2	v134_2017	Ga0376279_0007764
VIRSorter_NODE_77748_length_4359_cov_0_741257_LW162_2017-cat_2	v81_2017	Ga0378408_0077748
VIRSorter_NODE_808_length_35762_cov_2_176035_LW64-88_2017-cat_1	v63_2017	Ga0376279_0000808
VIRSorter_NODE_8260_length_18191_cov_2_310064_LW162_2017-cat_2	v60_2017	Ga0378408_0008260
VIRSorter_NODE_8464_length_23931_cov_2_834902_OW334_2017-cat_2	v79_2017	Ga0376277_0008464
VIRSorter_NODE_8644_length_23447_cov_0_973156_OW334_2017-cat_2	v137_2017	Ga0376277_0008644
VIRSorter_NODE_88736_length_4005_cov_0_618360_LW162_2017-cat_1	v153_2017	Ga0378408_0088736
VIRSorter_NODE_90494_length_3935_cov_0_697742_OW334_2017-cat_2	v143_2017	Ga0376277_0090494
VIRSorter_NODE_90843_length_3945_cov_1_933211_LW162_2017-cat_2	v186_2017	Ga0378408_0090843
VIRSorter_NODE_935_length_32989_cov_2_701844_LW64-88_2017-cat_2	v25_2017	Ga0376279_0000935
VIRSorter_NODE_93959_length_3861_cov_2_772630_LW162_2017-cat_2	v65_2017	Ga0378408_0093959
VIRSorter_NODE_9466_length_16718_cov_0_945392_LW162_2017-cat_2	v67_2017	Ga0378408_0009466
VIRSorter_NODE_96956_length_3784_cov_6_418102_LW162_2017-cat_1	v18_2017	Ga0378408_0096956
VIRSorter_NODE_9835_length_16338_cov_1_360619_LW162_2017-cat_2	v89_2017	Ga0378408_0009835
VIRSorter_NODE_9901_length_7424_cov_1_406605_LW64-88_2017-cat_2	v101_2017	Ga0376279_0009901
VIRSorter_NODE_152_length_153060_cov_18_788790_gene_120_gene_231-80325-153110-cat_5_LW162_2017	v205_2017	Ga0378408_0000152
VIRSorter_NODE_152_length_153060_cov_18_788790_gene_3_gene_114-649-78595-cat_5_LW162_2017	v206_2017	Ga0378408_0000152
VIRSorter_NODE_165_length_405869_cov_1_715467_gene_1_gene_57-0-78753-cat_5_OW334_2017	v211_2017	Ga0376277_0000165
VIRSorter_NODE_294_length_113906_cov_1_661467_gene_101_gene_165-58237-112788-cat_5_LW162_2017	v14_2017	Ga0378408_0000294
VIRSorter_NODE_3673_length_13830_cov_0_905276_gene_8_gene_17-7515-13879-cat_4_LW64-88_2017	v187_2017	Ga0376279_0003673
VIRSorter_NODE_8_length_639979_cov_3_456943-circular_gene_488_gene_851-364897-563046-cat_5_LW162_2017	v32_2017	Ga0378408_0000008
VIRSorter_scaffold_10_c1-circular_gene_132_gene_230-119222-210269-cat_5_PH3_2017	v202_2017	Ga0265294_10000009
VIRSorter_scaffold_2568_c1_OW296A_2017-cat_2	v161_2017	Ga0265292_1002570
